# Supplementary material for: Rickettsioses Seropositivity in Malaysia: A Six-Year Trend, 2016–2021
Source: Trop Med Infect Dis. 2025 Jul 24;10(8):205. doi: 10.3390/tropicalmed10080205 (PMC12390281; doi:10.3390/tropicalmed10080205)
Supplement: Supplementary file 1 [file tropicalmed-10-00205-s001.zip]

Archive with 2 entries (2 files):
- S2 Document Dataset.pdf
- S1 Document Dataset.csv
