# Supplementary material for: Rickettsioses Seropositivity in Malaysia: A Six-Year Trend, 2016–2021
Source: Trop Med Infect Dis. 2025 Jul 24;10(8):205. doi: 10.3390/tropicalmed10080205 (PMC12390281; doi:10.3390/tropicalmed10080205)
Supplement: Supplementary file 1 [file tropicalmed-10-00205-s001.zip › S1 Document Dataset.csv]

sex	year	region	state	age_group	igm_scrub_typhus	igm_typhus_group_rickettsioses	igm_spotted_fever_group_rickettsioses	igg_scrub_typhus	igg_typhus_group_rickettsioses	igg_spotted_fever_group_rickettsioses
F	2017	Sarawak	Sarawak	41 - 65	Positive	Positive	Positive	Negative	Negative	Negative
F	2018	Sarawak	Sarawak	41 - 65	Positive	Positive	Positive	Negative	Negative	Negative
F	2016	Sarawak	Sarawak	41 - 65	Positive	Positive	Positive	Negative	Positive	Negative
F	2017	Sarawak	Sarawak	41 - 65	Positive	Positive	Positive	Negative	Positive	Positive
F	2017	Sarawak	Sarawak	41 - 65	Positive	Positive	Positive	Positive	Positive	Positive
F	2017	Sarawak	Sarawak	41 - 65	Positive	Positive	Positive	Positive	Positive	Positive
F	2017	Sarawak	Sarawak	41 - 65	Positive	Positive	Positive	Positive	Positive	Positive
F	2018	Sarawak	Sarawak	41 - 65	Positive	Positive	Positive	Positive	Positive	Positive
F	2018	Sabah	Sabah	<15	Positive	Positive	Positive	Positive	Negative	Negative
F	2019	Sarawak	Sarawak	<15	Positive	Positive	Positive	Negative	Negative	Negative
F	2019	Sarawak	Sarawak	<15	Positive	Positive	Positive	Negative	Negative	Negative
F	2017	Sarawak	Sarawak	<15	Positive	Positive	Positive	Positive	Negative	Positive
F	2016	Sarawak	Sarawak	<15	Positive	Positive	Positive	Negative	Positive	Positive
F	2019	Sarawak	Sarawak	<15	Positive	Positive	Positive	Positive	Positive	Positive
F	2017	Sabah	Sabah	<15	Positive	Positive	Positive	Positive	Positive	Positive
F	2018	Sarawak	Sarawak	15 - 40	Positive	Positive	Positive	Negative	Negative	Negative
F	2019	Sarawak	Sarawak	<15	Positive	Positive	Positive	Positive	Negative	Negative
F	2019	Sarawak	Sarawak	15 - 40	Positive	Positive	Positive	Positive	Negative	Negative
F	2016	Sarawak	Sarawak	15 - 40	Positive	Positive	Positive	Negative	Positive	Negative
F	2018	Sarawak	Sarawak	15 - 40	Positive	Positive	Positive	Negative	Positive	Negative
F	2020	Sarawak	Sarawak	15 - 40	Positive	Positive	Positive	Positive	Positive	Positive
F	2018	Sarawak	Sarawak	41 - 65	Positive	Positive	Positive	Positive	Positive	Positive
F	2019	Sarawak	Sarawak	41 - 65	Positive	Positive	Positive	Positive	Positive	Positive
F	2020	Sarawak	Sarawak	41 - 65	Positive	Positive	Positive	Positive	Positive	Positive
F	2018	Sarawak	Sarawak	15 - 40	Positive	Positive	Negative	Positive	Positive	Negative
F	2016	Sarawak	Sarawak	15 - 40	Positive	Positive	Negative	Negative	Positive	Positive
F	2018	Sarawak	Sarawak	41 - 65	Positive	Positive	Negative	Positive	Positive	Positive
F	2019	Sarawak	Sarawak	<15	Positive	Negative	Positive	Negative	Negative	Negative
F	2018	Sarawak	Sarawak	15 - 40	Positive	Negative	Positive	Negative	Negative	Negative
F	2019	Sarawak	Sarawak	15 - 40	Positive	Negative	Positive	Negative	Negative	Negative
F	2019	Sarawak	Sarawak	15 - 40	Positive	Negative	Positive	Negative	Negative	Negative
F	2019	Sarawak	Sarawak	41 - 65	Positive	Negative	Positive	Positive	Negative	Positive
F	2017	Sarawak	Sarawak	41 - 65	Positive	Negative	Positive	Positive	Positive	Positive
F	2017	Sarawak	Sarawak	41 - 65	Positive	Negative	Positive	Positive	Positive	Positive
F	2019	Sarawak	Sarawak	41 - 65	Positive	Negative	Positive	Positive	Positive	Positive
F	2016	Sarawak	Sarawak	15 - 40	Positive	Negative	Negative	Negative	Negative	Negative
F	2020	Sarawak	Sarawak	15 - 40	Positive	Negative	Negative	Negative	Negative	Negative
F	2020	Sarawak	Sarawak	41 - 65	Positive	Negative	Negative	Negative	Negative	Negative
F	2019	Sarawak	Sarawak	15 - 40	Positive	Negative	Negative	Positive	Negative	Negative
F	2019	Sarawak	Sarawak	41 - 65	Positive	Negative	Negative	Positive	Negative	Negative
F	2019	Sarawak	Sarawak	41 - 65	Positive	Negative	Negative	Positive	Negative	Negative
F	2021	Sarawak	Sarawak	41 - 65	Positive	Negative	Negative	Positive	Negative	Negative
F	2019	Sarawak	Sarawak	>65	Positive	Negative	Negative	Positive	Negative	Negative
F	2018	Sarawak	Sarawak	<15	Positive	Negative	Negative	Positive	Positive	Negative
F	2019	Sarawak	Sarawak	41 - 65	Positive	Negative	Negative	Negative	Negative	Positive
F	2019	Sarawak	Sarawak	>65	Positive	Negative	Negative	Negative	Negative	Positive
F	2019	Sarawak	Sarawak	41 - 65	Positive	Negative	Negative	Positive	Negative	Positive
F	2019	Sarawak	Sarawak	41 - 65	Positive	Negative	Negative	Positive	Negative	Positive
F	2017	Sarawak	Sarawak	41 - 65	Positive	Negative	Negative	Negative	Positive	Positive
F	2018	Sarawak	Sarawak	15 - 40	Positive	Negative	Negative	Positive	Positive	Positive
F	2019	Sarawak	Sarawak	15 - 40	Negative	Positive	Positive	Negative	Negative	Positive
F	2016	Sarawak	Sarawak	<15	Negative	Positive	Positive	Negative	Positive	Positive
F	2017	Sarawak	Sarawak	15 - 40	Negative	Positive	Positive	Negative	Positive	Positive
F	2016	Sarawak	Sarawak	15 - 40	Negative	Positive	Negative	Negative	Positive	Negative
F	2018	Sarawak	Sarawak	15 - 40	Negative	Positive	Negative	Negative	Positive	Negative
F	2016	Sarawak	Sarawak	41 - 65	Negative	Positive	Negative	Negative	Positive	Negative
F	2017	Sarawak	Sarawak	41 - 65	Negative	Positive	Negative	Positive	Positive	Negative
F	2017	Sarawak	Sarawak	15 - 40	Negative	Positive	Negative	Negative	Positive	Positive
F	2016	Sarawak	Sarawak	15 - 40	Negative	Positive	Negative	Positive	Positive	Positive
F	2018	Sarawak	Sarawak	15 - 40	Negative	Positive	Negative	Positive	Positive	Positive
F	2017	Sarawak	Sarawak	>65	Negative	Negative	Positive	Negative	Negative	Negative
F	2019	Sarawak	Sarawak	15 - 40	Negative	Negative	Positive	Negative	Negative	Positive
F	2018	Sarawak	Sarawak	41 - 65	Negative	Negative	Positive	Positive	Negative	Positive
F	2018	Sarawak	Sarawak	<15	Negative	Negative	Negative	Negative	Negative	Negative
F	2017	Sarawak	Sarawak	15 - 40	Negative	Negative	Negative	Negative	Negative	Negative
F	2017	Sarawak	Sarawak	15 - 40	Negative	Negative	Negative	Negative	Negative	Negative
F	2019	Sarawak	Sarawak	15 - 40	Negative	Negative	Negative	Negative	Negative	Negative
F	2019	Sarawak	Sarawak	15 - 40	Negative	Negative	Negative	Negative	Negative	Negative
F	2019	Sarawak	Sarawak	15 - 40	Negative	Negative	Negative	Negative	Negative	Negative
F	2019	Sarawak	Sarawak	15 - 40	Negative	Negative	Negative	Negative	Negative	Negative
F	2019	Sarawak	Sarawak	15 - 40	Negative	Negative	Negative	Negative	Negative	Negative
F	2019	Sarawak	Sarawak	15 - 40	Negative	Negative	Negative	Negative	Negative	Negative
F	2020	Sarawak	Sarawak	15 - 40	Negative	Negative	Negative	Negative	Negative	Negative
F	2020	Sarawak	Sarawak	15 - 40	Negative	Negative	Negative	Negative	Negative	Negative
F	2017	Sarawak	Sarawak	41 - 65	Negative	Negative	Negative	Negative	Negative	Negative
F	2018	Sarawak	Sarawak	41 - 65	Negative	Negative	Negative	Negative	Negative	Negative
F	2018	Sarawak	Sarawak	41 - 65	Negative	Negative	Negative	Negative	Negative	Negative
F	2018	Sarawak	Sarawak	41 - 65	Negative	Negative	Negative	Negative	Negative	Negative
F	2018	Sarawak	Sarawak	41 - 65	Negative	Negative	Negative	Negative	Negative	Negative
F	2019	Sarawak	Sarawak	41 - 65	Negative	Negative	Negative	Negative	Negative	Negative
F	2019	Sarawak	Sarawak	41 - 65	Negative	Negative	Negative	Negative	Negative	Negative
F	2019	Sarawak	Sarawak	41 - 65	Negative	Negative	Negative	Negative	Negative	Negative
F	2019	Sarawak	Sarawak	41 - 65	Negative	Negative	Negative	Negative	Negative	Negative
F	2019	Sarawak	Sarawak	41 - 65	Negative	Negative	Negative	Negative	Negative	Negative
F	2019	Sarawak	Sarawak	41 - 65	Negative	Negative	Negative	Negative	Negative	Negative
F	2019	Sarawak	Sarawak	41 - 65	Negative	Negative	Negative	Negative	Negative	Negative
F	2020	Sarawak	Sarawak	41 - 65	Negative	Negative	Negative	Negative	Negative	Negative
F	2020	Sarawak	Sarawak	41 - 65	Negative	Negative	Negative	Negative	Negative	Negative
F	2020	Sarawak	Sarawak	41 - 65	Negative	Negative	Negative	Negative	Negative	Negative
F	2021	Sarawak	Sarawak	41 - 65	Negative	Negative	Negative	Negative	Negative	Negative
F	2021	Sarawak	Sarawak	41 - 65	Negative	Negative	Negative	Negative	Negative	Negative
F	2021	Sarawak	Sarawak	41 - 65	Negative	Negative	Negative	Negative	Negative	Negative
F	2020	Sarawak	Sarawak	>65	Negative	Negative	Negative	Negative	Negative	Negative
F	2020	Sarawak	Sarawak	>65	Negative	Negative	Negative	Negative	Negative	Negative
F	2021	Sarawak	Sarawak	>65	Negative	Negative	Negative	Negative	Negative	Negative
F	2021	Sarawak	Sarawak	>65	Negative	Negative	Negative	Negative	Negative	Negative
F	2019	Sarawak	Sarawak	15 - 40	Negative	Negative	Negative	Positive	Negative	Negative
F	2019	Sarawak	Sarawak	15 - 40	Negative	Negative	Negative	Positive	Negative	Negative
F	2021	Sarawak	Sarawak	15 - 40	Negative	Negative	Negative	Positive	Negative	Negative
F	2021	Sarawak	Sarawak	15 - 40	Negative	Negative	Negative	Positive	Negative	Negative
F	2019	Sarawak	Sarawak	41 - 65	Negative	Negative	Negative	Positive	Negative	Negative
F	2019	Sarawak	Sarawak	41 - 65	Negative	Negative	Negative	Positive	Negative	Negative
F	2019	Sarawak	Sarawak	41 - 65	Negative	Negative	Negative	Positive	Negative	Negative
F	2021	Sarawak	Sarawak	41 - 65	Negative	Negative	Negative	Positive	Negative	Negative
F	2021	Sarawak	Sarawak	41 - 65	Negative	Negative	Negative	Positive	Negative	Negative
F	2016	Sarawak	Sarawak	<15	Negative	Negative	Negative	Negative	Positive	Negative
F	2019	Sarawak	Sarawak	<15	Negative	Negative	Negative	Negative	Positive	Negative
F	2018	Sarawak	Sarawak	41 - 65	Negative	Negative	Negative	Negative	Positive	Negative
F	2016	Sarawak	Sarawak	15 - 40	Negative	Negative	Negative	Positive	Positive	Negative
F	2017	Sarawak	Sarawak	15 - 40	Negative	Negative	Negative	Positive	Positive	Negative
F	2018	Sarawak	Sarawak	41 - 65	Negative	Negative	Negative	Positive	Positive	Negative
F	2017	Sarawak	Sarawak	<15	Negative	Negative	Negative	Negative	Negative	Positive
F	2018	Sarawak	Sarawak	41 - 65	Negative	Negative	Negative	Negative	Negative	Positive
F	2018	Sarawak	Sarawak	41 - 65	Negative	Negative	Negative	Negative	Negative	Positive
F	2019	Sarawak	Sarawak	41 - 65	Negative	Negative	Negative	Negative	Negative	Positive
F	2019	Sarawak	Sarawak	41 - 65	Negative	Negative	Negative	Negative	Negative	Positive
F	2019	Sarawak	Sarawak	41 - 65	Negative	Negative	Negative	Negative	Negative	Positive
F	2020	Sarawak	Sarawak	15 - 40	Negative	Negative	Negative	Positive	Negative	Positive
F	2019	Sarawak	Sarawak	41 - 65	Negative	Negative	Negative	Positive	Negative	Positive
F	2019	Sarawak	Sarawak	41 - 65	Negative	Negative	Negative	Positive	Negative	Positive
F	2020	Sarawak	Sarawak	41 - 65	Negative	Negative	Negative	Positive	Negative	Positive
F	2017	Sarawak	Sarawak	41 - 65	Negative	Negative	Negative	Negative	Positive	Positive
F	2016	Sarawak	Sarawak	15 - 40	Negative	Negative	Negative	Positive	Positive	Positive
F	2017	Sarawak	Sarawak	41 - 65	Negative	Negative	Negative	Positive	Positive	Positive
F	2017	Sabah	Sabah	41 - 65	Positive	Positive	Positive	Positive	Negative	Negative
F	2016	Sabah	Sabah	15 - 40	Positive	Positive	Positive	Negative	Positive	Negative
F	2016	Sabah	Sabah	15 - 40	Positive	Positive	Positive	Negative	Positive	Negative
F	2018	Sabah	Sabah	41 - 65	Positive	Positive	Positive	Negative	Positive	Negative
F	2017	Sabah	Sabah	15 - 40	Positive	Positive	Positive	Negative	Positive	Positive
F	2016	Sabah	Sabah	41 - 65	Positive	Positive	Positive	Negative	Positive	Positive
F	2018	Sabah	Sabah	>65	Positive	Positive	Positive	Negative	Positive	Positive
F	2018	Sabah	Sabah	15 - 40	Positive	Positive	Positive	Positive	Positive	Positive
F	2019	Sabah	Sabah	15 - 40	Positive	Positive	Positive	Positive	Positive	Positive
F	2019	Sabah	Sabah	15 - 40	Positive	Positive	Positive	Positive	Positive	Positive
F	2018	Sabah	Sabah	41 - 65	Positive	Positive	Positive	Positive	Positive	Positive
F	2021	Sabah	Sabah	<15	Positive	Positive	Negative	Positive	Negative	Negative
F	2019	Sabah	Sabah	15 - 40	Positive	Positive	Negative	Negative	Positive	Negative
F	2017	Sabah	Sabah	15 - 40	Positive	Negative	Positive	Negative	Negative	Negative
F	2019	Sabah	Sabah	15 - 40	Positive	Negative	Positive	Negative	Negative	Negative
F	2019	Sabah	Sabah	41 - 65	Positive	Negative	Positive	Negative	Negative	Negative
F	2019	Sabah	Sabah	15 - 40	Positive	Negative	Positive	Positive	Negative	Negative
F	2019	Sabah	Sabah	15 - 40	Positive	Negative	Positive	Positive	Negative	Negative
F	2017	Sabah	Sabah	41 - 65	Positive	Negative	Positive	Positive	Negative	Negative
F	2018	Sabah	Sabah	41 - 65	Positive	Negative	Positive	Negative	Negative	Positive
F	2019	Sabah	Sabah	15 - 40	Positive	Negative	Positive	Positive	Negative	Positive
F	2017	Sabah	Sabah	15 - 40	Positive	Negative	Negative	Negative	Negative	Negative
F	2018	Sabah	Sabah	15 - 40	Positive	Negative	Negative	Negative	Negative	Negative
F	2021	Sabah	Sabah	15 - 40	Positive	Negative	Negative	Negative	Negative	Negative
F	2018	Sabah	Sabah	41 - 65	Positive	Negative	Negative	Negative	Negative	Negative
F	2021	Sabah	Sabah	41 - 65	Positive	Negative	Negative	Positive	Negative	Negative
F	2018	Sabah	Sabah	15 - 40	Positive	Negative	Negative	Negative	Positive	Negative
F	2019	Sabah	Sabah	15 - 40	Positive	Negative	Negative	Positive	Negative	Positive
F	2019	Sabah	Sabah	41 - 65	Positive	Negative	Negative	Positive	Negative	Positive
F	2019	Sabah	Sabah	>65	Positive	Negative	Negative	Positive	Negative	Positive
F	2019	Sabah	Sabah	<15	Positive	Negative	Negative	Positive	Positive	Positive
F	2016	Sabah	Sabah	15 - 40	Negative	Positive	Positive	Negative	Positive	Negative
F	2018	Sabah	Sabah	15 - 40	Negative	Positive	Positive	Negative	Positive	Negative
F	2017	Sabah	Sabah	41 - 65	Negative	Positive	Positive	Positive	Positive	Positive
F	2020	Sabah	Sabah	41 - 65	Negative	Positive	Negative	Negative	Negative	Negative
F	2018	Sabah	Sabah	15 - 40	Negative	Positive	Negative	Negative	Positive	Negative
F	2017	Sabah	Sabah	41 - 65	Negative	Positive	Negative	Negative	Positive	Negative
F	2018	Sabah	Sabah	41 - 65	Negative	Positive	Negative	Negative	Positive	Negative
F	2016	Sabah	Sabah	>65	Negative	Positive	Negative	Positive	Positive	Positive
F	2017	Sabah	Sabah	15 - 40	Negative	Negative	Positive	Negative	Negative	Negative
F	2018	Sabah	Sabah	<15	Negative	Negative	Positive	Negative	Negative	Negative
F	2017	Sabah	Sabah	41 - 65	Negative	Negative	Positive	Negative	Positive	Positive
F	2017	Sabah	Sabah	41 - 65	Negative	Negative	Positive	Positive	Positive	Positive
F	2017	Sabah	Sabah	<15	Negative	Negative	Negative	Negative	Negative	Negative
F	2018	Sabah	Sabah	<15	Negative	Negative	Negative	Negative	Negative	Negative
F	2018	Sabah	Sabah	<15	Negative	Negative	Negative	Negative	Negative	Negative
F	2019	Sabah	Sabah	<15	Negative	Negative	Negative	Negative	Negative	Negative
F	2021	Sabah	Sabah	<15	Negative	Negative	Negative	Negative	Negative	Negative
F	2021	Sabah	Sabah	<15	Negative	Negative	Negative	Negative	Negative	Negative
F	2021	Sabah	Sabah	<15	Negative	Negative	Negative	Negative	Negative	Negative
F	2017	Sabah	Sabah	15 - 40	Negative	Negative	Negative	Negative	Negative	Negative
F	2018	Sabah	Sabah	15 - 40	Negative	Negative	Negative	Negative	Negative	Negative
F	2018	Sabah	Sabah	15 - 40	Negative	Negative	Negative	Negative	Negative	Negative
F	2018	Sabah	Sabah	15 - 40	Negative	Negative	Negative	Negative	Negative	Negative
F	2018	Sabah	Sabah	15 - 40	Negative	Negative	Negative	Negative	Negative	Negative
F	2019	Sabah	Sabah	15 - 40	Negative	Negative	Negative	Negative	Negative	Negative
F	2019	Sabah	Sabah	15 - 40	Negative	Negative	Negative	Negative	Negative	Negative
F	2019	Sabah	Sabah	15 - 40	Negative	Negative	Negative	Negative	Negative	Negative
F	2019	Sabah	Sabah	15 - 40	Negative	Negative	Negative	Negative	Negative	Negative
F	2021	Sabah	Sabah	15 - 40	Negative	Negative	Negative	Negative	Negative	Negative
F	2021	Sabah	Sabah	15 - 40	Negative	Negative	Negative	Negative	Negative	Negative
F	2021	Sabah	Sabah	15 - 40	Negative	Negative	Negative	Negative	Negative	Negative
F	2021	Sabah	Sabah	15 - 40	Negative	Negative	Negative	Negative	Negative	Negative
F	2021	Sabah	Sabah	15 - 40	Negative	Negative	Negative	Negative	Negative	Negative
F	2018	Sabah	Sabah	41 - 65	Negative	Negative	Negative	Negative	Negative	Negative
F	2018	Sabah	Sabah	41 - 65	Negative	Negative	Negative	Negative	Negative	Negative
F	2018	Sabah	Sabah	41 - 65	Negative	Negative	Negative	Negative	Negative	Negative
F	2018	Sabah	Sabah	41 - 65	Negative	Negative	Negative	Negative	Negative	Negative
F	2019	Sabah	Sabah	41 - 65	Negative	Negative	Negative	Negative	Negative	Negative
F	2019	Sabah	Sabah	41 - 65	Negative	Negative	Negative	Negative	Negative	Negative
F	2017	Sabah	Sabah	>65	Negative	Negative	Negative	Negative	Negative	Negative
F	2017	Sabah	Sabah	>65	Negative	Negative	Negative	Negative	Negative	Negative
F	2018	Sabah	Sabah	>65	Negative	Negative	Negative	Negative	Negative	Negative
F	2021	Sabah	Sabah	>65	Negative	Negative	Negative	Negative	Negative	Negative
F	2019	Sabah	Sabah	15 - 40	Negative	Negative	Negative	Positive	Negative	Negative
F	2021	Sabah	Sabah	15 - 40	Negative	Negative	Negative	Positive	Negative	Negative
F	2019	Sabah	Sabah	41 - 65	Negative	Negative	Negative	Positive	Negative	Negative
F	2016	Sabah	Sabah	15 - 40	Negative	Negative	Negative	Negative	Positive	Negative
F	2016	Sabah	Sabah	41 - 65	Negative	Negative	Negative	Negative	Positive	Negative
F	2017	Sabah	Sabah	41 - 65	Negative	Negative	Negative	Negative	Positive	Negative
F	2017	Sabah	Sabah	41 - 65	Negative	Negative	Negative	Negative	Positive	Negative
F	2017	Sabah	Sabah	41 - 65	Negative	Negative	Negative	Positive	Positive	Negative
F	2018	Sabah	Sabah	41 - 65	Negative	Negative	Negative	Negative	Negative	Positive
F	2021	Sabah	Sabah	>65	Negative	Negative	Negative	Negative	Negative	Positive
F	2019	Sabah	Sabah	41 - 65	Negative	Negative	Negative	Positive	Negative	Positive
F	2019	Sabah	Sabah	41 - 65	Negative	Negative	Negative	Positive	Negative	Positive
F	2018	Sabah	Sabah	41 - 65	Negative	Negative	Negative	Negative	Positive	Positive
F	2017	Sabah	Sabah	15 - 40	Negative	Negative	Negative	Positive	Positive	Positive
F	2018	Sabah	Sabah	41 - 65	Negative	Negative	Negative	Positive	Positive	Positive
F	2019	Sabah	Sabah	41 - 65	Negative	Negative	Negative	Positive	Positive	Positive
F	2017	East Coast	Kelantan	41 - 65	Positive	Positive	Negative	Negative	Positive	Negative
F	2016	East Coast	Kelantan	15 - 40	Positive	Negative	Positive	Positive	Negative	Negative
F	2016	East Coast	Kelantan	41 - 65	Positive	Negative	Positive	Positive	Negative	Negative
F	2016	East Coast	Terengganu	<15	Positive	Negative	Positive	Positive	Negative	Negative
F	2016	East Coast	Kelantan	15 - 40	Positive	Negative	Negative	Negative	Negative	Negative
F	2019	East Coast	Terengganu	41 - 65	Positive	Negative	Negative	Negative	Negative	Negative
F	2019	East Coast	Terengganu	>65	Positive	Negative	Negative	Negative	Negative	Negative
F	2016	East Coast	Kelantan	15 - 40	Positive	Negative	Negative	Positive	Negative	Negative
F	2016	East Coast	Kelantan	15 - 40	Positive	Negative	Negative	Positive	Negative	Negative
F	2016	East Coast	Kelantan	15 - 40	Positive	Negative	Negative	Positive	Negative	Negative
F	2018	East Coast	Kelantan	15 - 40	Positive	Negative	Negative	Positive	Negative	Negative
F	2016	East Coast	Kelantan	41 - 65	Positive	Negative	Negative	Positive	Negative	Negative
F	2016	East Coast	Kelantan	41 - 65	Positive	Negative	Negative	Positive	Negative	Negative
F	2019	East Coast	Kelantan	>65	Positive	Negative	Negative	Positive	Negative	Negative
F	2016	East Coast	Terengganu	<15	Positive	Negative	Negative	Positive	Negative	Negative
F	2019	East Coast	Terengganu	15 - 40	Positive	Negative	Negative	Positive	Negative	Negative
F	2019	East Coast	Terengganu	41 - 65	Positive	Negative	Negative	Positive	Negative	Negative
F	2019	East Coast	Terengganu	>65	Positive	Negative	Negative	Positive	Negative	Negative
F	2018	East Coast	Kelantan	15 - 40	Negative	Positive	Negative	Negative	Positive	Negative
F	2018	East Coast	Kelantan	41 - 65	Negative	Negative	Positive	Negative	Negative	Negative
F	2016	East Coast	Terengganu	15 - 40	Negative	Negative	Positive	Negative	Negative	Negative
F	2016	East Coast	Terengganu	15 - 40	Negative	Negative	Positive	Negative	Negative	Negative
F	2017	East Coast	Terengganu	<15	Negative	Negative	Positive	Negative	Negative	Negative
F	2017	East Coast	Terengganu	<15	Negative	Negative	Positive	Negative	Negative	Negative
F	2017	East Coast	Terengganu	15 - 40	Negative	Negative	Positive	Negative	Negative	Negative
F	2016	East Coast	Terengganu	<15	Negative	Negative	Positive	Positive	Negative	Negative
F	2016	East Coast	Terengganu	<15	Negative	Negative	Positive	Positive	Negative	Negative
F	2017	East Coast	Terengganu	15 - 40	Negative	Negative	Positive	Positive	Positive	Negative
F	2017	East Coast	Kelantan	41 - 65	Negative	Negative	Positive	Positive	Positive	Positive
F	2017	East Coast	Kelantan	<15	Negative	Negative	Negative	Negative	Negative	Negative
F	2017	East Coast	Kelantan	<15	Negative	Negative	Negative	Negative	Negative	Negative
F	2017	East Coast	Kelantan	<15	Negative	Negative	Negative	Negative	Negative	Negative
F	2017	East Coast	Kelantan	<15	Negative	Negative	Negative	Negative	Negative	Negative
F	2017	East Coast	Kelantan	<15	Negative	Negative	Negative	Negative	Negative	Negative
F	2018	East Coast	Kelantan	<15	Negative	Negative	Negative	Negative	Negative	Negative
F	2018	East Coast	Kelantan	<15	Negative	Negative	Negative	Negative	Negative	Negative
F	2019	East Coast	Kelantan	<15	Negative	Negative	Negative	Negative	Negative	Negative
F	2019	East Coast	Kelantan	<15	Negative	Negative	Negative	Negative	Negative	Negative
F	2016	East Coast	Kelantan	15 - 40	Negative	Negative	Negative	Negative	Negative	Negative
F	2016	East Coast	Kelantan	15 - 40	Negative	Negative	Negative	Negative	Negative	Negative
F	2016	East Coast	Kelantan	15 - 40	Negative	Negative	Negative	Negative	Negative	Negative
F	2016	East Coast	Kelantan	15 - 40	Negative	Negative	Negative	Negative	Negative	Negative
F	2016	East Coast	Kelantan	15 - 40	Negative	Negative	Negative	Negative	Negative	Negative
F	2016	East Coast	Kelantan	15 - 40	Negative	Negative	Negative	Negative	Negative	Negative
F	2016	East Coast	Kelantan	15 - 40	Negative	Negative	Negative	Negative	Negative	Negative
F	2016	East Coast	Kelantan	15 - 40	Negative	Negative	Negative	Negative	Negative	Negative
F	2017	East Coast	Kelantan	15 - 40	Negative	Negative	Negative	Negative	Negative	Negative
F	2017	East Coast	Kelantan	15 - 40	Negative	Negative	Negative	Negative	Negative	Negative
F	2017	East Coast	Kelantan	15 - 40	Negative	Negative	Negative	Negative	Negative	Negative
F	2018	East Coast	Kelantan	15 - 40	Negative	Negative	Negative	Negative	Negative	Negative
F	2018	East Coast	Kelantan	15 - 40	Negative	Negative	Negative	Negative	Negative	Negative
F	2018	East Coast	Kelantan	15 - 40	Negative	Negative	Negative	Negative	Negative	Negative
F	2018	East Coast	Kelantan	15 - 40	Negative	Negative	Negative	Negative	Negative	Negative
F	2018	East Coast	Kelantan	15 - 40	Negative	Negative	Negative	Negative	Negative	Negative
F	2018	East Coast	Kelantan	15 - 40	Negative	Negative	Negative	Negative	Negative	Negative
F	2018	East Coast	Kelantan	15 - 40	Negative	Negative	Negative	Negative	Negative	Negative
F	2019	East Coast	Kelantan	15 - 40	Negative	Negative	Negative	Negative	Negative	Negative
F	2019	East Coast	Kelantan	15 - 40	Negative	Negative	Negative	Negative	Negative	Negative
F	2019	East Coast	Kelantan	15 - 40	Negative	Negative	Negative	Negative	Negative	Negative
F	2016	East Coast	Kelantan	41 - 65	Negative	Negative	Negative	Negative	Negative	Negative
F	2016	East Coast	Kelantan	41 - 65	Negative	Negative	Negative	Negative	Negative	Negative
F	2016	East Coast	Kelantan	41 - 65	Negative	Negative	Negative	Negative	Negative	Negative
F	2016	East Coast	Kelantan	41 - 65	Negative	Negative	Negative	Negative	Negative	Negative
F	2016	East Coast	Kelantan	41 - 65	Negative	Negative	Negative	Negative	Negative	Negative
F	2016	East Coast	Kelantan	41 - 65	Negative	Negative	Negative	Negative	Negative	Negative
F	2017	East Coast	Kelantan	41 - 65	Negative	Negative	Negative	Negative	Negative	Negative
F	2018	East Coast	Kelantan	41 - 65	Negative	Negative	Negative	Negative	Negative	Negative
F	2018	East Coast	Kelantan	41 - 65	Negative	Negative	Negative	Negative	Negative	Negative
F	2018	East Coast	Kelantan	41 - 65	Negative	Negative	Negative	Negative	Negative	Negative
F	2019	East Coast	Kelantan	41 - 65	Negative	Negative	Negative	Negative	Negative	Negative
F	2017	East Coast	Kelantan	>65	Negative	Negative	Negative	Negative	Negative	Negative
F	2018	East Coast	Kelantan	>65	Negative	Negative	Negative	Negative	Negative	Negative
F	2018	East Coast	Kelantan	>65	Negative	Negative	Negative	Negative	Negative	Negative
F	2019	East Coast	Kelantan	>65	Negative	Negative	Negative	Negative	Negative	Negative
F	2016	East Coast	Terengganu	<15	Negative	Negative	Negative	Negative	Negative	Negative
F	2016	East Coast	Terengganu	<15	Negative	Negative	Negative	Negative	Negative	Negative
F	2016	East Coast	Terengganu	<15	Negative	Negative	Negative	Negative	Negative	Negative
F	2016	East Coast	Terengganu	<15	Negative	Negative	Negative	Negative	Negative	Negative
F	2017	East Coast	Terengganu	<15	Negative	Negative	Negative	Negative	Negative	Negative
F	2017	East Coast	Terengganu	<15	Negative	Negative	Negative	Negative	Negative	Negative
F	2017	East Coast	Terengganu	<15	Negative	Negative	Negative	Negative	Negative	Negative
F	2017	East Coast	Terengganu	<15	Negative	Negative	Negative	Negative	Negative	Negative
F	2017	East Coast	Terengganu	<15	Negative	Negative	Negative	Negative	Negative	Negative
F	2018	East Coast	Terengganu	<15	Negative	Negative	Negative	Negative	Negative	Negative
F	2019	East Coast	Terengganu	<15	Negative	Negative	Negative	Negative	Negative	Negative
F	2016	East Coast	Terengganu	15 - 40	Negative	Negative	Negative	Negative	Negative	Negative
F	2016	East Coast	Terengganu	15 - 40	Negative	Negative	Negative	Negative	Negative	Negative
F	2017	East Coast	Terengganu	15 - 40	Negative	Negative	Negative	Negative	Negative	Negative
F	2017	East Coast	Terengganu	15 - 40	Negative	Negative	Negative	Negative	Negative	Negative
F	2017	East Coast	Terengganu	15 - 40	Negative	Negative	Negative	Negative	Negative	Negative
F	2017	East Coast	Terengganu	15 - 40	Negative	Negative	Negative	Negative	Negative	Negative
F	2017	East Coast	Terengganu	15 - 40	Negative	Negative	Negative	Negative	Negative	Negative
F	2017	East Coast	Terengganu	15 - 40	Negative	Negative	Negative	Negative	Negative	Negative
F	2018	East Coast	Terengganu	15 - 40	Negative	Negative	Negative	Negative	Negative	Negative
F	2018	East Coast	Terengganu	15 - 40	Negative	Negative	Negative	Negative	Negative	Negative
F	2018	East Coast	Terengganu	15 - 40	Negative	Negative	Negative	Negative	Negative	Negative
F	2018	East Coast	Terengganu	15 - 40	Negative	Negative	Negative	Negative	Negative	Negative
F	2019	East Coast	Terengganu	15 - 40	Negative	Negative	Negative	Negative	Negative	Negative
F	2019	East Coast	Terengganu	15 - 40	Negative	Negative	Negative	Negative	Negative	Negative
F	2016	East Coast	Terengganu	41 - 65	Negative	Negative	Negative	Negative	Negative	Negative
F	2016	East Coast	Terengganu	41 - 65	Negative	Negative	Negative	Negative	Negative	Negative
F	2016	East Coast	Terengganu	41 - 65	Negative	Negative	Negative	Negative	Negative	Negative
F	2016	East Coast	Terengganu	41 - 65	Negative	Negative	Negative	Negative	Negative	Negative
F	2017	East Coast	Terengganu	41 - 65	Negative	Negative	Negative	Negative	Negative	Negative
F	2017	East Coast	Terengganu	41 - 65	Negative	Negative	Negative	Negative	Negative	Negative
F	2018	East Coast	Terengganu	41 - 65	Negative	Negative	Negative	Negative	Negative	Negative
F	2018	East Coast	Terengganu	41 - 65	Negative	Negative	Negative	Negative	Negative	Negative
F	2019	East Coast	Terengganu	41 - 65	Negative	Negative	Negative	Negative	Negative	Negative
F	2019	East Coast	Terengganu	41 - 65	Negative	Negative	Negative	Negative	Negative	Negative
F	2018	East Coast	Terengganu	>65	Negative	Negative	Negative	Negative	Negative	Negative
F	2018	East Coast	Terengganu	>65	Negative	Negative	Negative	Negative	Negative	Negative
F	2018	East Coast	Terengganu	>65	Negative	Negative	Negative	Negative	Negative	Negative
F	2017	East Coast	Kelantan	15 - 40	Negative	Negative	Negative	Positive	Negative	Negative
F	2016	East Coast	Kelantan	41 - 65	Negative	Negative	Negative	Positive	Negative	Negative
F	2017	East Coast	Kelantan	41 - 65	Negative	Negative	Negative	Positive	Negative	Negative
F	2019	East Coast	Kelantan	41 - 65	Negative	Negative	Negative	Positive	Negative	Negative
F	2016	East Coast	Kelantan	>65	Negative	Negative	Negative	Positive	Negative	Negative
F	2016	East Coast	Kelantan	>65	Negative	Negative	Negative	Positive	Negative	Negative
F	2016	East Coast	Kelantan	>65	Negative	Negative	Negative	Positive	Negative	Negative
F	2018	East Coast	Terengganu	<15	Negative	Negative	Negative	Positive	Negative	Negative
F	2017	East Coast	Terengganu	15 - 40	Negative	Negative	Negative	Positive	Negative	Negative
F	2018	East Coast	Terengganu	15 - 40	Negative	Negative	Negative	Positive	Negative	Negative
F	2018	East Coast	Terengganu	41 - 65	Negative	Negative	Negative	Positive	Negative	Negative
F	2019	East Coast	Terengganu	41 - 65	Negative	Negative	Negative	Positive	Negative	Negative
F	2018	East Coast	Terengganu	>65	Negative	Negative	Negative	Positive	Negative	Negative
F	2019	East Coast	Terengganu	>65	Negative	Negative	Negative	Positive	Negative	Negative
F	2017	East Coast	Kelantan	15 - 40	Negative	Negative	Negative	Negative	Positive	Negative
F	2017	East Coast	Kelantan	15 - 40	Negative	Negative	Negative	Negative	Positive	Negative
F	2017	East Coast	Kelantan	15 - 40	Negative	Negative	Negative	Negative	Positive	Negative
F	2017	East Coast	Terengganu	<15	Negative	Negative	Negative	Negative	Positive	Negative
F	2017	East Coast	Terengganu	41 - 65	Negative	Negative	Negative	Negative	Positive	Negative
F	2017	East Coast	Kelantan	<15	Negative	Negative	Negative	Negative	Negative	Positive
F	2018	East Coast	Kelantan	<15	Negative	Negative	Negative	Negative	Negative	Positive
F	2016	East Coast	Kelantan	15 - 40	Negative	Negative	Negative	Negative	Negative	Positive
F	2016	East Coast	Terengganu	<15	Negative	Negative	Negative	Negative	Negative	Positive
F	2018	East Coast	Terengganu	15 - 40	Negative	Negative	Negative	Negative	Negative	Positive
F	2018	Central	Kuala Lumpur	<15	Positive	Positive	Positive	Negative	Negative	Negative
F	2019	Central	Kuala Lumpur	<15	Positive	Positive	Positive	Negative	Negative	Negative
F	2018	Central	Kuala Lumpur	15 - 40	Positive	Positive	Positive	Negative	Negative	Negative
F	2018	Central	Kuala Lumpur	15 - 40	Positive	Positive	Positive	Negative	Negative	Negative
F	2019	Central	Kuala Lumpur	15 - 40	Positive	Positive	Positive	Negative	Negative	Negative
F	2017	Central	Selangor	<15	Positive	Positive	Positive	Negative	Negative	Negative
F	2018	Central	Selangor	15 - 40	Positive	Positive	Positive	Negative	Negative	Negative
F	2018	Central	Selangor	15 - 40	Positive	Positive	Positive	Negative	Negative	Negative
F	2018	Central	Selangor	15 - 40	Positive	Positive	Positive	Negative	Negative	Negative
F	2018	Central	Kuala Lumpur	41 - 65	Positive	Positive	Positive	Negative	Positive	Negative
F	2019	Central	Kuala Lumpur	41 - 65	Positive	Positive	Positive	Negative	Positive	Negative
F	2016	Central	Selangor	15 - 40	Positive	Positive	Positive	Negative	Positive	Negative
F	2018	Central	Kuala Lumpur	<15	Positive	Positive	Positive	Positive	Positive	Negative
F	2017	Central	Selangor	15 - 40	Positive	Positive	Positive	Positive	Positive	Negative
F	2018	Central	Selangor	15 - 40	Positive	Positive	Positive	Negative	Negative	Positive
F	2018	Central	Kuala Lumpur	15 - 40	Positive	Positive	Positive	Positive	Negative	Positive
F	2019	Central	Kuala Lumpur	41 - 65	Positive	Positive	Positive	Positive	Negative	Positive
F	2019	Central	Kuala Lumpur	41 - 65	Positive	Positive	Positive	Positive	Negative	Positive
F	2019	Central	Selangor	41 - 65	Positive	Positive	Positive	Positive	Negative	Positive
F	2019	Central	Kuala Lumpur	15 - 40	Positive	Positive	Positive	Negative	Positive	Positive
F	2017	Central	Kuala Lumpur	<15	Positive	Positive	Positive	Positive	Positive	Positive
F	2019	Central	Kuala Lumpur	41 - 65	Positive	Positive	Positive	Positive	Positive	Positive
F	2019	Central	Selangor	<15	Positive	Positive	Positive	Positive	Positive	Positive
F	2018	Central	Selangor	15 - 40	Positive	Positive	Positive	Positive	Positive	Positive
F	2020	Central	Selangor	15 - 40	Positive	Positive	Positive	Positive	Positive	Positive
F	2019	Central	Kuala Lumpur	15 - 40	Positive	Positive	Negative	Negative	Negative	Negative
F	2019	Central	Kuala Lumpur	41 - 65	Positive	Positive	Negative	Negative	Negative	Negative
F	2019	Central	Selangor	15 - 40	Positive	Positive	Negative	Negative	Negative	Negative
F	2019	Central	Selangor	41 - 65	Positive	Positive	Negative	Negative	Negative	Negative
F	2020	Central	Selangor	41 - 65	Positive	Positive	Negative	Negative	Negative	Negative
F	2019	Central	Kuala Lumpur	<15	Positive	Positive	Negative	Positive	Negative	Negative
F	2018	Central	Kuala Lumpur	41 - 65	Positive	Positive	Negative	Positive	Negative	Negative
F	2018	Central	Selangor	15 - 40	Positive	Positive	Negative	Negative	Positive	Negative
F	2018	Central	Kuala Lumpur	41 - 65	Positive	Positive	Negative	Positive	Positive	Negative
F	2016	Central	Kuala Lumpur	<15	Positive	Positive	Negative	Positive	Positive	Negative
F	2016	Central	Kuala Lumpur	15 - 40	Positive	Positive	Negative	Positive	Positive	Negative
F	2018	Central	Kuala Lumpur	15 - 40	Positive	Positive	Negative	Positive	Positive	Negative
F	2017	Central	Selangor	15 - 40	Positive	Positive	Negative	Positive	Positive	Positive
F	2018	Central	Selangor	15 - 40	Positive	Positive	Negative	Positive	Positive	Positive
F	2019	Central	Kuala Lumpur	41 - 65	Positive	Negative	Positive	Negative	Negative	Negative
F	2018	Central	Kuala Lumpur	<15	Positive	Negative	Positive	Negative	Negative	Negative
F	2019	Central	Kuala Lumpur	<15	Positive	Negative	Positive	Negative	Negative	Negative
F	2018	Central	Kuala Lumpur	15 - 40	Positive	Negative	Positive	Negative	Negative	Negative
F	2019	Central	Kuala Lumpur	15 - 40	Positive	Negative	Positive	Negative	Negative	Negative
F	2019	Central	Kuala Lumpur	15 - 40	Positive	Negative	Positive	Negative	Negative	Negative
F	2019	Central	Kuala Lumpur	15 - 40	Positive	Negative	Positive	Negative	Negative	Negative
F	2019	Central	Kuala Lumpur	15 - 40	Positive	Negative	Positive	Negative	Negative	Negative
F	2019	Central	Kuala Lumpur	>65	Positive	Negative	Positive	Negative	Negative	Negative
F	2019	Central	Selangor	15 - 40	Positive	Negative	Positive	Negative	Negative	Negative
F	2019	Central	Selangor	15 - 40	Positive	Negative	Positive	Negative	Negative	Negative
F	2019	Central	Kuala Lumpur	15 - 40	Positive	Negative	Positive	Positive	Negative	Negative
F	2019	Central	Kuala Lumpur	15 - 40	Positive	Negative	Positive	Positive	Negative	Negative
F	2019	Central	Kuala Lumpur	15 - 40	Positive	Negative	Positive	Positive	Negative	Negative
F	2018	Central	Kuala Lumpur	41 - 65	Positive	Negative	Positive	Positive	Negative	Negative
F	2019	Central	Kuala Lumpur	41 - 65	Positive	Negative	Positive	Positive	Negative	Negative
F	2019	Central	Kuala Lumpur	41 - 65	Positive	Negative	Positive	Positive	Negative	Negative
F	2019	Central	Selangor	41 - 65	Positive	Negative	Positive	Positive	Negative	Negative
F	2018	Central	Kuala Lumpur	<15	Positive	Negative	Positive	Positive	Positive	Negative
F	2019	Central	Selangor	15 - 40	Positive	Negative	Positive	Negative	Negative	Positive
F	2019	Central	Kuala Lumpur	15 - 40	Positive	Negative	Positive	Positive	Negative	Positive
F	2019	Central	Kuala Lumpur	15 - 40	Positive	Negative	Positive	Positive	Negative	Positive
F	2019	Central	Kuala Lumpur	15 - 40	Positive	Negative	Positive	Positive	Negative	Positive
F	2019	Central	Kuala Lumpur	41 - 65	Positive	Negative	Positive	Positive	Positive	Positive
F	2020	Central	Kuala Lumpur	41 - 65	Positive	Negative	Positive	Positive	Positive	Positive
F	2018	Central	Kuala Lumpur	<15	Positive	Negative	Negative	Negative	Negative	Negative
F	2019	Central	Kuala Lumpur	<15	Positive	Negative	Negative	Negative	Negative	Negative
F	2018	Central	Kuala Lumpur	15 - 40	Positive	Negative	Negative	Negative	Negative	Negative
F	2019	Central	Kuala Lumpur	15 - 40	Positive	Negative	Negative	Negative	Negative	Negative
F	2019	Central	Kuala Lumpur	15 - 40	Positive	Negative	Negative	Negative	Negative	Negative
F	2019	Central	Kuala Lumpur	15 - 40	Positive	Negative	Negative	Negative	Negative	Negative
F	2019	Central	Kuala Lumpur	15 - 40	Positive	Negative	Negative	Negative	Negative	Negative
F	2020	Central	Kuala Lumpur	15 - 40	Positive	Negative	Negative	Negative	Negative	Negative
F	2021	Central	Kuala Lumpur	15 - 40	Positive	Negative	Negative	Negative	Negative	Negative
F	2021	Central	Kuala Lumpur	15 - 40	Positive	Negative	Negative	Negative	Negative	Negative
F	2017	Central	Kuala Lumpur	41 - 65	Positive	Negative	Negative	Negative	Negative	Negative
F	2018	Central	Kuala Lumpur	41 - 65	Positive	Negative	Negative	Negative	Negative	Negative
F	2019	Central	Kuala Lumpur	>65	Positive	Negative	Negative	Negative	Negative	Negative
F	2019	Central	Selangor	<15	Positive	Negative	Negative	Negative	Negative	Negative
F	2017	Central	Selangor	41 - 65	Positive	Negative	Negative	Negative	Negative	Negative
F	2019	Central	Selangor	41 - 65	Positive	Negative	Negative	Negative	Negative	Negative
F	2021	Central	Selangor	>65	Positive	Negative	Negative	Negative	Negative	Negative
F	2018	Central	Kuala Lumpur	15 - 40	Positive	Negative	Negative	Positive	Negative	Negative
F	2018	Central	Kuala Lumpur	15 - 40	Positive	Negative	Negative	Positive	Negative	Negative
F	2018	Central	Kuala Lumpur	15 - 40	Positive	Negative	Negative	Positive	Negative	Negative
F	2018	Central	Kuala Lumpur	41 - 65	Positive	Negative	Negative	Positive	Negative	Negative
F	2018	Central	Kuala Lumpur	<15	Positive	Negative	Negative	Positive	Negative	Negative
F	2019	Central	Kuala Lumpur	<15	Positive	Negative	Negative	Positive	Negative	Negative
F	2019	Central	Kuala Lumpur	15 - 40	Positive	Negative	Negative	Positive	Negative	Negative
F	2019	Central	Kuala Lumpur	41 - 65	Positive	Negative	Negative	Positive	Negative	Negative
F	2019	Central	Kuala Lumpur	>65	Positive	Negative	Negative	Positive	Negative	Negative
F	2021	Central	Kuala Lumpur	>65	Positive	Negative	Negative	Positive	Negative	Negative
F	2021	Central	Selangor	<15	Positive	Negative	Negative	Positive	Negative	Negative
F	2019	Central	Selangor	15 - 40	Positive	Negative	Negative	Positive	Negative	Negative
F	2017	Central	Selangor	41 - 65	Positive	Negative	Negative	Positive	Negative	Negative
F	2018	Central	Selangor	15 - 40	Positive	Negative	Negative	Positive	Negative	Negative
F	2018	Central	Selangor	15 - 40	Positive	Negative	Negative	Positive	Negative	Negative
F	2021	Central	Kuala Lumpur	41 - 65	Positive	Negative	Negative	Positive	Positive	Negative
F	2019	Central	Kuala Lumpur	15 - 40	Positive	Negative	Negative	Positive	Positive	Negative
F	2019	Central	Kuala Lumpur	41 - 65	Positive	Negative	Negative	Positive	Positive	Negative
F	2016	Central	Selangor	>65	Positive	Negative	Negative	Positive	Positive	Negative
F	2019	Central	Kuala Lumpur	15 - 40	Positive	Negative	Negative	Positive	Negative	Positive
F	2019	Central	Selangor	41 - 65	Positive	Negative	Negative	Negative	Positive	Positive
F	2019	Central	Selangor	15 - 40	Positive	Negative	Negative	Positive	Positive	Positive
F	2018	Central	Selangor	15 - 40	Negative	Positive	Positive	Negative	Negative	Negative
F	2016	Central	Selangor	15 - 40	Negative	Positive	Positive	Negative	Positive	Negative
F	2018	Central	Selangor	15 - 40	Negative	Positive	Positive	Negative	Positive	Negative
F	2016	Central	Kuala Lumpur	<15	Negative	Positive	Positive	Negative	Positive	Positive
F	2017	Central	Kuala Lumpur	15 - 40	Negative	Positive	Positive	Negative	Positive	Positive
F	2017	Central	Kuala Lumpur	15 - 40	Negative	Positive	Positive	Negative	Positive	Positive
F	2017	Central	Kuala Lumpur	41 - 65	Negative	Positive	Positive	Negative	Positive	Positive
F	2017	Central	Selangor	15 - 40	Negative	Positive	Positive	Negative	Positive	Positive
F	2017	Central	Selangor	41 - 65	Negative	Positive	Positive	Negative	Positive	Positive
F	2017	Central	Kuala Lumpur	41 - 65	Negative	Positive	Positive	Positive	Positive	Positive
F	2018	Central	Kuala Lumpur	15 - 40	Negative	Positive	Negative	Negative	Negative	Negative
F	2018	Central	Kuala Lumpur	15 - 40	Negative	Positive	Negative	Negative	Negative	Negative
F	2018	Central	Kuala Lumpur	15 - 40	Negative	Positive	Negative	Negative	Negative	Negative
F	2020	Central	Kuala Lumpur	15 - 40	Negative	Positive	Negative	Negative	Negative	Negative
F	2018	Central	Kuala Lumpur	41 - 65	Negative	Positive	Negative	Negative	Negative	Negative
F	2017	Central	Kuala Lumpur	41 - 65	Negative	Positive	Negative	Negative	Negative	Negative
F	2018	Central	Selangor	15 - 40	Negative	Positive	Negative	Negative	Negative	Negative
F	2021	Central	Selangor	15 - 40	Negative	Positive	Negative	Negative	Negative	Negative
F	2018	Central	Selangor	41 - 65	Negative	Positive	Negative	Negative	Negative	Negative
F	2018	Central	Kuala Lumpur	15 - 40	Negative	Positive	Negative	Negative	Positive	Negative
F	2018	Central	Kuala Lumpur	15 - 40	Negative	Positive	Negative	Negative	Positive	Negative
F	2021	Central	Kuala Lumpur	15 - 40	Negative	Positive	Negative	Negative	Positive	Negative
F	2018	Central	Kuala Lumpur	41 - 65	Negative	Positive	Negative	Negative	Positive	Negative
F	2017	Central	Kuala Lumpur	<15	Negative	Positive	Negative	Negative	Positive	Negative
F	2016	Central	Kuala Lumpur	15 - 40	Negative	Positive	Negative	Negative	Positive	Negative
F	2016	Central	Kuala Lumpur	15 - 40	Negative	Positive	Negative	Negative	Positive	Negative
F	2018	Central	Kuala Lumpur	41 - 65	Negative	Positive	Negative	Negative	Positive	Negative
F	2019	Central	Kuala Lumpur	>65	Negative	Positive	Negative	Negative	Positive	Negative
F	2016	Central	Selangor	15 - 40	Negative	Positive	Negative	Negative	Positive	Negative
F	2017	Central	Selangor	15 - 40	Negative	Positive	Negative	Negative	Positive	Negative
F	2018	Central	Selangor	15 - 40	Negative	Positive	Negative	Negative	Positive	Negative
F	2018	Central	Selangor	15 - 40	Negative	Positive	Negative	Negative	Positive	Negative
F	2018	Central	Selangor	15 - 40	Negative	Positive	Negative	Negative	Positive	Negative
F	2018	Central	Selangor	15 - 40	Negative	Positive	Negative	Negative	Positive	Negative
F	2018	Central	Selangor	15 - 40	Negative	Positive	Negative	Negative	Positive	Negative
F	2018	Central	Selangor	15 - 40	Negative	Positive	Negative	Negative	Positive	Negative
F	2018	Central	Selangor	15 - 40	Negative	Positive	Negative	Negative	Positive	Negative
F	2018	Central	Selangor	>65	Negative	Positive	Negative	Negative	Positive	Negative
F	2016	Central	Kuala Lumpur	<15	Negative	Positive	Negative	Positive	Positive	Negative
F	2017	Central	Selangor	15 - 40	Negative	Positive	Negative	Positive	Positive	Negative
F	2018	Central	Selangor	41 - 65	Negative	Positive	Negative	Positive	Positive	Negative
F	2018	Central	Selangor	>65	Negative	Positive	Negative	Positive	Negative	Positive
F	2017	Central	Kuala Lumpur	41 - 65	Negative	Negative	Positive	Negative	Negative	Negative
F	2019	Central	Selangor	41 - 65	Negative	Negative	Positive	Negative	Negative	Negative
F	2019	Central	Selangor	41 - 65	Negative	Negative	Positive	Negative	Negative	Negative
F	2019	Central	Selangor	41 - 65	Negative	Negative	Positive	Negative	Negative	Negative
F	2017	Central	Kuala Lumpur	15 - 40	Negative	Negative	Positive	Negative	Negative	Negative
F	2017	Central	Kuala Lumpur	15 - 40	Negative	Negative	Positive	Negative	Negative	Negative
F	2019	Central	Kuala Lumpur	15 - 40	Negative	Negative	Positive	Negative	Negative	Negative
F	2019	Central	Kuala Lumpur	>65	Negative	Negative	Positive	Negative	Negative	Negative
F	2017	Central	Kuala Lumpur	15 - 40	Negative	Negative	Positive	Negative	Positive	Negative
F	2018	Central	Kuala Lumpur	41 - 65	Negative	Negative	Positive	Negative	Positive	Negative
F	2019	Central	Kuala Lumpur	41 - 65	Negative	Negative	Positive	Negative	Positive	Negative
F	2019	Central	Kuala Lumpur	41 - 65	Negative	Negative	Positive	Negative	Negative	Positive
F	2018	Central	Kuala Lumpur	<15	Negative	Negative	Positive	Negative	Negative	Positive
F	2019	Central	Kuala Lumpur	15 - 40	Negative	Negative	Positive	Negative	Negative	Positive
F	2017	Central	Selangor	15 - 40	Negative	Negative	Positive	Negative	Negative	Positive
F	2019	Central	Selangor	41 - 65	Negative	Negative	Positive	Negative	Negative	Positive
F	2016	Central	Kuala Lumpur	41 - 65	Negative	Negative	Positive	Positive	Negative	Positive
F	2019	Central	Kuala Lumpur	15 - 40	Negative	Negative	Positive	Positive	Positive	Positive
F	2018	Central	Kuala Lumpur	<15	Negative	Negative	Negative	Negative	Negative	Negative
F	2019	Central	Kuala Lumpur	<15	Negative	Negative	Negative	Negative	Negative	Negative
F	2019	Central	Kuala Lumpur	<15	Negative	Negative	Negative	Negative	Negative	Negative
F	2020	Central	Kuala Lumpur	<15	Negative	Negative	Negative	Negative	Negative	Negative
F	2021	Central	Kuala Lumpur	<15	Negative	Negative	Negative	Negative	Negative	Negative
F	2021	Central	Kuala Lumpur	<15	Negative	Negative	Negative	Negative	Negative	Negative
F	2021	Central	Kuala Lumpur	<15	Negative	Negative	Negative	Negative	Negative	Negative
F	2017	Central	Kuala Lumpur	15 - 40	Negative	Negative	Negative	Negative	Negative	Negative
F	2017	Central	Kuala Lumpur	15 - 40	Negative	Negative	Negative	Negative	Negative	Negative
F	2017	Central	Kuala Lumpur	15 - 40	Negative	Negative	Negative	Negative	Negative	Negative
F	2018	Central	Kuala Lumpur	15 - 40	Negative	Negative	Negative	Negative	Negative	Negative
F	2018	Central	Kuala Lumpur	15 - 40	Negative	Negative	Negative	Negative	Negative	Negative
F	2018	Central	Kuala Lumpur	15 - 40	Negative	Negative	Negative	Negative	Negative	Negative
F	2018	Central	Kuala Lumpur	15 - 40	Negative	Negative	Negative	Negative	Negative	Negative
F	2018	Central	Kuala Lumpur	15 - 40	Negative	Negative	Negative	Negative	Negative	Negative
F	2018	Central	Kuala Lumpur	15 - 40	Negative	Negative	Negative	Negative	Negative	Negative
F	2018	Central	Kuala Lumpur	15 - 40	Negative	Negative	Negative	Negative	Negative	Negative
F	2018	Central	Kuala Lumpur	15 - 40	Negative	Negative	Negative	Negative	Negative	Negative
F	2018	Central	Kuala Lumpur	15 - 40	Negative	Negative	Negative	Negative	Negative	Negative
F	2018	Central	Kuala Lumpur	15 - 40	Negative	Negative	Negative	Negative	Negative	Negative
F	2018	Central	Kuala Lumpur	15 - 40	Negative	Negative	Negative	Negative	Negative	Negative
F	2018	Central	Kuala Lumpur	15 - 40	Negative	Negative	Negative	Negative	Negative	Negative
F	2018	Central	Kuala Lumpur	15 - 40	Negative	Negative	Negative	Negative	Negative	Negative
F	2018	Central	Kuala Lumpur	15 - 40	Negative	Negative	Negative	Negative	Negative	Negative
F	2018	Central	Kuala Lumpur	15 - 40	Negative	Negative	Negative	Negative	Negative	Negative
F	2019	Central	Kuala Lumpur	15 - 40	Negative	Negative	Negative	Negative	Negative	Negative
F	2019	Central	Kuala Lumpur	15 - 40	Negative	Negative	Negative	Negative	Negative	Negative
F	2019	Central	Kuala Lumpur	15 - 40	Negative	Negative	Negative	Negative	Negative	Negative
F	2019	Central	Kuala Lumpur	15 - 40	Negative	Negative	Negative	Negative	Negative	Negative
F	2019	Central	Kuala Lumpur	15 - 40	Negative	Negative	Negative	Negative	Negative	Negative
F	2019	Central	Kuala Lumpur	15 - 40	Negative	Negative	Negative	Negative	Negative	Negative
F	2019	Central	Kuala Lumpur	15 - 40	Negative	Negative	Negative	Negative	Negative	Negative
F	2020	Central	Kuala Lumpur	15 - 40	Negative	Negative	Negative	Negative	Negative	Negative
F	2020	Central	Kuala Lumpur	15 - 40	Negative	Negative	Negative	Negative	Negative	Negative
F	2020	Central	Kuala Lumpur	15 - 40	Negative	Negative	Negative	Negative	Negative	Negative
F	2018	Central	Kuala Lumpur	41 - 65	Negative	Negative	Negative	Negative	Negative	Negative
F	2018	Central	Kuala Lumpur	41 - 65	Negative	Negative	Negative	Negative	Negative	Negative
F	2018	Central	Kuala Lumpur	41 - 65	Negative	Negative	Negative	Negative	Negative	Negative
F	2018	Central	Kuala Lumpur	41 - 65	Negative	Negative	Negative	Negative	Negative	Negative
F	2018	Central	Kuala Lumpur	41 - 65	Negative	Negative	Negative	Negative	Negative	Negative
F	2018	Central	Kuala Lumpur	41 - 65	Negative	Negative	Negative	Negative	Negative	Negative
F	2019	Central	Kuala Lumpur	41 - 65	Negative	Negative	Negative	Negative	Negative	Negative
F	2019	Central	Kuala Lumpur	41 - 65	Negative	Negative	Negative	Negative	Negative	Negative
F	2019	Central	Kuala Lumpur	41 - 65	Negative	Negative	Negative	Negative	Negative	Negative
F	2019	Central	Kuala Lumpur	41 - 65	Negative	Negative	Negative	Negative	Negative	Negative
F	2019	Central	Kuala Lumpur	41 - 65	Negative	Negative	Negative	Negative	Negative	Negative
F	2020	Central	Kuala Lumpur	41 - 65	Negative	Negative	Negative	Negative	Negative	Negative
F	2020	Central	Kuala Lumpur	41 - 65	Negative	Negative	Negative	Negative	Negative	Negative
F	2021	Central	Kuala Lumpur	41 - 65	Negative	Negative	Negative	Negative	Negative	Negative
F	2021	Central	Kuala Lumpur	41 - 65	Negative	Negative	Negative	Negative	Negative	Negative
F	2021	Central	Kuala Lumpur	41 - 65	Negative	Negative	Negative	Negative	Negative	Negative
F	2018	Central	Kuala Lumpur	>65	Negative	Negative	Negative	Negative	Negative	Negative
F	2020	Central	Kuala Lumpur	>65	Negative	Negative	Negative	Negative	Negative	Negative
F	2018	Central	Kuala Lumpur	<15	Negative	Negative	Negative	Negative	Negative	Negative
F	2018	Central	Kuala Lumpur	<15	Negative	Negative	Negative	Negative	Negative	Negative
F	2018	Central	Kuala Lumpur	<15	Negative	Negative	Negative	Negative	Negative	Negative
F	2018	Central	Kuala Lumpur	<15	Negative	Negative	Negative	Negative	Negative	Negative
F	2019	Central	Kuala Lumpur	<15	Negative	Negative	Negative	Negative	Negative	Negative
F	2019	Central	Kuala Lumpur	<15	Negative	Negative	Negative	Negative	Negative	Negative
F	2019	Central	Kuala Lumpur	<15	Negative	Negative	Negative	Negative	Negative	Negative
F	2021	Central	Kuala Lumpur	<15	Negative	Negative	Negative	Negative	Negative	Negative
F	2016	Central	Kuala Lumpur	15 - 40	Negative	Negative	Negative	Negative	Negative	Negative
F	2017	Central	Kuala Lumpur	15 - 40	Negative	Negative	Negative	Negative	Negative	Negative
F	2018	Central	Kuala Lumpur	15 - 40	Negative	Negative	Negative	Negative	Negative	Negative
F	2018	Central	Kuala Lumpur	15 - 40	Negative	Negative	Negative	Negative	Negative	Negative
F	2018	Central	Kuala Lumpur	15 - 40	Negative	Negative	Negative	Negative	Negative	Negative
F	2018	Central	Kuala Lumpur	15 - 40	Negative	Negative	Negative	Negative	Negative	Negative
F	2018	Central	Kuala Lumpur	15 - 40	Negative	Negative	Negative	Negative	Negative	Negative
F	2018	Central	Kuala Lumpur	15 - 40	Negative	Negative	Negative	Negative	Negative	Negative
F	2019	Central	Kuala Lumpur	15 - 40	Negative	Negative	Negative	Negative	Negative	Negative
F	2019	Central	Kuala Lumpur	15 - 40	Negative	Negative	Negative	Negative	Negative	Negative
F	2019	Central	Kuala Lumpur	15 - 40	Negative	Negative	Negative	Negative	Negative	Negative
F	2019	Central	Kuala Lumpur	15 - 40	Negative	Negative	Negative	Negative	Negative	Negative
F	2019	Central	Kuala Lumpur	15 - 40	Negative	Negative	Negative	Negative	Negative	Negative
F	2019	Central	Kuala Lumpur	15 - 40	Negative	Negative	Negative	Negative	Negative	Negative
F	2019	Central	Kuala Lumpur	15 - 40	Negative	Negative	Negative	Negative	Negative	Negative
F	2019	Central	Kuala Lumpur	15 - 40	Negative	Negative	Negative	Negative	Negative	Negative
F	2019	Central	Kuala Lumpur	15 - 40	Negative	Negative	Negative	Negative	Negative	Negative
F	2020	Central	Kuala Lumpur	15 - 40	Negative	Negative	Negative	Negative	Negative	Negative
F	2020	Central	Kuala Lumpur	15 - 40	Negative	Negative	Negative	Negative	Negative	Negative
F	2021	Central	Kuala Lumpur	15 - 40	Negative	Negative	Negative	Negative	Negative	Negative
F	2021	Central	Kuala Lumpur	15 - 40	Negative	Negative	Negative	Negative	Negative	Negative
F	2021	Central	Kuala Lumpur	15 - 40	Negative	Negative	Negative	Negative	Negative	Negative
F	2021	Central	Kuala Lumpur	15 - 40	Negative	Negative	Negative	Negative	Negative	Negative
F	2021	Central	Kuala Lumpur	15 - 40	Negative	Negative	Negative	Negative	Negative	Negative
F	2021	Central	Kuala Lumpur	15 - 40	Negative	Negative	Negative	Negative	Negative	Negative
F	2021	Central	Kuala Lumpur	15 - 40	Negative	Negative	Negative	Negative	Negative	Negative
F	2021	Central	Kuala Lumpur	15 - 40	Negative	Negative	Negative	Negative	Negative	Negative
F	2021	Central	Kuala Lumpur	15 - 40	Negative	Negative	Negative	Negative	Negative	Negative
F	2021	Central	Kuala Lumpur	15 - 40	Negative	Negative	Negative	Negative	Negative	Negative
F	2021	Central	Kuala Lumpur	15 - 40	Negative	Negative	Negative	Negative	Negative	Negative
F	2021	Central	Kuala Lumpur	15 - 40	Negative	Negative	Negative	Negative	Negative	Negative
F	2017	Central	Kuala Lumpur	41 - 65	Negative	Negative	Negative	Negative	Negative	Negative
F	2017	Central	Kuala Lumpur	41 - 65	Negative	Negative	Negative	Negative	Negative	Negative
F	2017	Central	Kuala Lumpur	41 - 65	Negative	Negative	Negative	Negative	Negative	Negative
F	2017	Central	Kuala Lumpur	41 - 65	Negative	Negative	Negative	Negative	Negative	Negative
F	2018	Central	Kuala Lumpur	41 - 65	Negative	Negative	Negative	Negative	Negative	Negative
F	2018	Central	Kuala Lumpur	41 - 65	Negative	Negative	Negative	Negative	Negative	Negative
F	2018	Central	Kuala Lumpur	41 - 65	Negative	Negative	Negative	Negative	Negative	Negative
F	2018	Central	Kuala Lumpur	41 - 65	Negative	Negative	Negative	Negative	Negative	Negative
F	2018	Central	Kuala Lumpur	41 - 65	Negative	Negative	Negative	Negative	Negative	Negative
F	2018	Central	Kuala Lumpur	41 - 65	Negative	Negative	Negative	Negative	Negative	Negative
F	2019	Central	Kuala Lumpur	41 - 65	Negative	Negative	Negative	Negative	Negative	Negative
F	2019	Central	Kuala Lumpur	41 - 65	Negative	Negative	Negative	Negative	Negative	Negative
F	2019	Central	Kuala Lumpur	41 - 65	Negative	Negative	Negative	Negative	Negative	Negative
F	2019	Central	Kuala Lumpur	41 - 65	Negative	Negative	Negative	Negative	Negative	Negative
F	2019	Central	Kuala Lumpur	41 - 65	Negative	Negative	Negative	Negative	Negative	Negative
F	2019	Central	Kuala Lumpur	41 - 65	Negative	Negative	Negative	Negative	Negative	Negative
F	2021	Central	Kuala Lumpur	41 - 65	Negative	Negative	Negative	Negative	Negative	Negative
F	2021	Central	Kuala Lumpur	41 - 65	Negative	Negative	Negative	Negative	Negative	Negative
F	2021	Central	Kuala Lumpur	41 - 65	Negative	Negative	Negative	Negative	Negative	Negative
F	2021	Central	Kuala Lumpur	41 - 65	Negative	Negative	Negative	Negative	Negative	Negative
F	2017	Central	Kuala Lumpur	>65	Negative	Negative	Negative	Negative	Negative	Negative
F	2018	Central	Kuala Lumpur	>65	Negative	Negative	Negative	Negative	Negative	Negative
F	2019	Central	Kuala Lumpur	>65	Negative	Negative	Negative	Negative	Negative	Negative
F	2019	Central	Kuala Lumpur	>65	Negative	Negative	Negative	Negative	Negative	Negative
F	2018	Central	Selangor	<15	Negative	Negative	Negative	Negative	Negative	Negative
F	2018	Central	Selangor	<15	Negative	Negative	Negative	Negative	Negative	Negative
F	2019	Central	Selangor	<15	Negative	Negative	Negative	Negative	Negative	Negative
F	2019	Central	Selangor	<15	Negative	Negative	Negative	Negative	Negative	Negative
F	2019	Central	Selangor	<15	Negative	Negative	Negative	Negative	Negative	Negative
F	2021	Central	Selangor	<15	Negative	Negative	Negative	Negative	Negative	Negative
F	2016	Central	Selangor	15 - 40	Negative	Negative	Negative	Negative	Negative	Negative
F	2016	Central	Selangor	15 - 40	Negative	Negative	Negative	Negative	Negative	Negative
F	2017	Central	Selangor	15 - 40	Negative	Negative	Negative	Negative	Negative	Negative
F	2017	Central	Selangor	15 - 40	Negative	Negative	Negative	Negative	Negative	Negative
F	2018	Central	Selangor	15 - 40	Negative	Negative	Negative	Negative	Negative	Negative
F	2018	Central	Selangor	15 - 40	Negative	Negative	Negative	Negative	Negative	Negative
F	2018	Central	Selangor	15 - 40	Negative	Negative	Negative	Negative	Negative	Negative
F	2018	Central	Selangor	15 - 40	Negative	Negative	Negative	Negative	Negative	Negative
F	2018	Central	Selangor	15 - 40	Negative	Negative	Negative	Negative	Negative	Negative
F	2018	Central	Selangor	15 - 40	Negative	Negative	Negative	Negative	Negative	Negative
F	2019	Central	Selangor	15 - 40	Negative	Negative	Negative	Negative	Negative	Negative
F	2019	Central	Selangor	15 - 40	Negative	Negative	Negative	Negative	Negative	Negative
F	2019	Central	Selangor	15 - 40	Negative	Negative	Negative	Negative	Negative	Negative
F	2019	Central	Selangor	15 - 40	Negative	Negative	Negative	Negative	Negative	Negative
F	2019	Central	Selangor	15 - 40	Negative	Negative	Negative	Negative	Negative	Negative
F	2020	Central	Selangor	15 - 40	Negative	Negative	Negative	Negative	Negative	Negative
F	2021	Central	Selangor	15 - 40	Negative	Negative	Negative	Negative	Negative	Negative
F	2021	Central	Selangor	15 - 40	Negative	Negative	Negative	Negative	Negative	Negative
F	2021	Central	Selangor	15 - 40	Negative	Negative	Negative	Negative	Negative	Negative
F	2021	Central	Selangor	15 - 40	Negative	Negative	Negative	Negative	Negative	Negative
F	2017	Central	Selangor	41 - 65	Negative	Negative	Negative	Negative	Negative	Negative
F	2017	Central	Selangor	41 - 65	Negative	Negative	Negative	Negative	Negative	Negative
F	2019	Central	Selangor	41 - 65	Negative	Negative	Negative	Negative	Negative	Negative
F	2019	Central	Selangor	41 - 65	Negative	Negative	Negative	Negative	Negative	Negative
F	2019	Central	Selangor	41 - 65	Negative	Negative	Negative	Negative	Negative	Negative
F	2019	Central	Selangor	41 - 65	Negative	Negative	Negative	Negative	Negative	Negative
F	2019	Central	Selangor	41 - 65	Negative	Negative	Negative	Negative	Negative	Negative
F	2021	Central	Selangor	41 - 65	Negative	Negative	Negative	Negative	Negative	Negative
F	2019	Central	Selangor	>65	Negative	Negative	Negative	Negative	Negative	Negative
F	2016	Central	Selangor	<15	Negative	Negative	Negative	Negative	Negative	Negative
F	2016	Central	Selangor	<15	Negative	Negative	Negative	Negative	Negative	Negative
F	2016	Central	Selangor	<15	Negative	Negative	Negative	Negative	Negative	Negative
F	2016	Central	Selangor	<15	Negative	Negative	Negative	Negative	Negative	Negative
F	2017	Central	Selangor	<15	Negative	Negative	Negative	Negative	Negative	Negative
F	2017	Central	Selangor	<15	Negative	Negative	Negative	Negative	Negative	Negative
F	2017	Central	Selangor	<15	Negative	Negative	Negative	Negative	Negative	Negative
F	2017	Central	Selangor	<15	Negative	Negative	Negative	Negative	Negative	Negative
F	2017	Central	Selangor	<15	Negative	Negative	Negative	Negative	Negative	Negative
F	2018	Central	Selangor	<15	Negative	Negative	Negative	Negative	Negative	Negative
F	2018	Central	Selangor	<15	Negative	Negative	Negative	Negative	Negative	Negative
F	2018	Central	Selangor	<15	Negative	Negative	Negative	Negative	Negative	Negative
F	2018	Central	Selangor	<15	Negative	Negative	Negative	Negative	Negative	Negative
F	2019	Central	Selangor	<15	Negative	Negative	Negative	Negative	Negative	Negative
F	2019	Central	Selangor	<15	Negative	Negative	Negative	Negative	Negative	Negative
F	2020	Central	Selangor	<15	Negative	Negative	Negative	Negative	Negative	Negative
F	2021	Central	Selangor	<15	Negative	Negative	Negative	Negative	Negative	Negative
F	2021	Central	Selangor	<15	Negative	Negative	Negative	Negative	Negative	Negative
F	2016	Central	Selangor	15 - 40	Negative	Negative	Negative	Negative	Negative	Negative
F	2016	Central	Selangor	15 - 40	Negative	Negative	Negative	Negative	Negative	Negative
F	2017	Central	Selangor	15 - 40	Negative	Negative	Negative	Negative	Negative	Negative
F	2017	Central	Selangor	15 - 40	Negative	Negative	Negative	Negative	Negative	Negative
F	2017	Central	Selangor	15 - 40	Negative	Negative	Negative	Negative	Negative	Negative
F	2017	Central	Selangor	15 - 40	Negative	Negative	Negative	Negative	Negative	Negative
F	2017	Central	Selangor	15 - 40	Negative	Negative	Negative	Negative	Negative	Negative
F	2017	Central	Selangor	15 - 40	Negative	Negative	Negative	Negative	Negative	Negative
F	2018	Central	Selangor	15 - 40	Negative	Negative	Negative	Negative	Negative	Negative
F	2018	Central	Selangor	15 - 40	Negative	Negative	Negative	Negative	Negative	Negative
F	2018	Central	Selangor	15 - 40	Negative	Negative	Negative	Negative	Negative	Negative
F	2018	Central	Selangor	15 - 40	Negative	Negative	Negative	Negative	Negative	Negative
F	2018	Central	Selangor	15 - 40	Negative	Negative	Negative	Negative	Negative	Negative
F	2018	Central	Selangor	15 - 40	Negative	Negative	Negative	Negative	Negative	Negative
F	2018	Central	Selangor	15 - 40	Negative	Negative	Negative	Negative	Negative	Negative
F	2018	Central	Selangor	15 - 40	Negative	Negative	Negative	Negative	Negative	Negative
F	2018	Central	Selangor	15 - 40	Negative	Negative	Negative	Negative	Negative	Negative
F	2018	Central	Selangor	15 - 40	Negative	Negative	Negative	Negative	Negative	Negative
F	2018	Central	Selangor	15 - 40	Negative	Negative	Negative	Negative	Negative	Negative
F	2019	Central	Selangor	15 - 40	Negative	Negative	Negative	Negative	Negative	Negative
F	2019	Central	Selangor	15 - 40	Negative	Negative	Negative	Negative	Negative	Negative
F	2019	Central	Selangor	15 - 40	Negative	Negative	Negative	Negative	Negative	Negative
F	2019	Central	Selangor	15 - 40	Negative	Negative	Negative	Negative	Negative	Negative
F	2019	Central	Selangor	15 - 40	Negative	Negative	Negative	Negative	Negative	Negative
F	2019	Central	Selangor	15 - 40	Negative	Negative	Negative	Negative	Negative	Negative
F	2019	Central	Selangor	15 - 40	Negative	Negative	Negative	Negative	Negative	Negative
F	2019	Central	Selangor	15 - 40	Negative	Negative	Negative	Negative	Negative	Negative
F	2020	Central	Selangor	15 - 40	Negative	Negative	Negative	Negative	Negative	Negative
F	2020	Central	Selangor	15 - 40	Negative	Negative	Negative	Negative	Negative	Negative
F	2021	Central	Selangor	15 - 40	Negative	Negative	Negative	Negative	Negative	Negative
F	2021	Central	Selangor	15 - 40	Negative	Negative	Negative	Negative	Negative	Negative
F	2021	Central	Selangor	15 - 40	Negative	Negative	Negative	Negative	Negative	Negative
F	2021	Central	Selangor	15 - 40	Negative	Negative	Negative	Negative	Negative	Negative
F	2017	Central	Selangor	41 - 65	Negative	Negative	Negative	Negative	Negative	Negative
F	2017	Central	Selangor	41 - 65	Negative	Negative	Negative	Negative	Negative	Negative
F	2017	Central	Selangor	41 - 65	Negative	Negative	Negative	Negative	Negative	Negative
F	2017	Central	Selangor	41 - 65	Negative	Negative	Negative	Negative	Negative	Negative
F	2017	Central	Selangor	41 - 65	Negative	Negative	Negative	Negative	Negative	Negative
F	2017	Central	Selangor	41 - 65	Negative	Negative	Negative	Negative	Negative	Negative
F	2018	Central	Selangor	41 - 65	Negative	Negative	Negative	Negative	Negative	Negative
F	2018	Central	Selangor	41 - 65	Negative	Negative	Negative	Negative	Negative	Negative
F	2018	Central	Selangor	41 - 65	Negative	Negative	Negative	Negative	Negative	Negative
F	2018	Central	Selangor	41 - 65	Negative	Negative	Negative	Negative	Negative	Negative
F	2018	Central	Selangor	41 - 65	Negative	Negative	Negative	Negative	Negative	Negative
F	2018	Central	Selangor	41 - 65	Negative	Negative	Negative	Negative	Negative	Negative
F	2018	Central	Selangor	41 - 65	Negative	Negative	Negative	Negative	Negative	Negative
F	2018	Central	Selangor	41 - 65	Negative	Negative	Negative	Negative	Negative	Negative
F	2018	Central	Selangor	41 - 65	Negative	Negative	Negative	Negative	Negative	Negative
F	2018	Central	Selangor	41 - 65	Negative	Negative	Negative	Negative	Negative	Negative
F	2019	Central	Selangor	41 - 65	Negative	Negative	Negative	Negative	Negative	Negative
F	2019	Central	Selangor	41 - 65	Negative	Negative	Negative	Negative	Negative	Negative
F	2021	Central	Selangor	41 - 65	Negative	Negative	Negative	Negative	Negative	Negative
F	2017	Central	Selangor	>65	Negative	Negative	Negative	Negative	Negative	Negative
F	2017	Central	Selangor	>65	Negative	Negative	Negative	Negative	Negative	Negative
F	2017	Central	Selangor	>65	Negative	Negative	Negative	Negative	Negative	Negative
F	2019	Central	Selangor	>65	Negative	Negative	Negative	Negative	Negative	Negative
F	2020	Central	Selangor	>65	Negative	Negative	Negative	Negative	Negative	Negative
F	2021	Central	Selangor	>65	Negative	Negative	Negative	Negative	Negative	Negative
F	2020	Central	Kuala Lumpur	>65	Negative	Negative	Negative	Positive	Negative	Negative
F	2019	Central	Kuala Lumpur	<15	Negative	Negative	Negative	Positive	Negative	Negative
F	2021	Central	Kuala Lumpur	<15	Negative	Negative	Negative	Positive	Negative	Negative
F	2019	Central	Kuala Lumpur	15 - 40	Negative	Negative	Negative	Positive	Negative	Negative
F	2019	Central	Kuala Lumpur	15 - 40	Negative	Negative	Negative	Positive	Negative	Negative
F	2021	Central	Kuala Lumpur	15 - 40	Negative	Negative	Negative	Positive	Negative	Negative
F	2018	Central	Kuala Lumpur	41 - 65	Negative	Negative	Negative	Positive	Negative	Negative
F	2019	Central	Selangor	<15	Negative	Negative	Negative	Positive	Negative	Negative
F	2016	Central	Selangor	15 - 40	Negative	Negative	Negative	Positive	Negative	Negative
F	2019	Central	Selangor	15 - 40	Negative	Negative	Negative	Positive	Negative	Negative
F	2019	Central	Selangor	41 - 65	Negative	Negative	Negative	Positive	Negative	Negative
F	2020	Central	Kuala Lumpur	15 - 40	Negative	Negative	Negative	Negative	Positive	Negative
F	2021	Central	Kuala Lumpur	15 - 40	Negative	Negative	Negative	Negative	Positive	Negative
F	2017	Central	Kuala Lumpur	<15	Negative	Negative	Negative	Negative	Positive	Negative
F	2016	Central	Kuala Lumpur	41 - 65	Negative	Negative	Negative	Negative	Positive	Negative
F	2017	Central	Kuala Lumpur	41 - 65	Negative	Negative	Negative	Negative	Positive	Negative
F	2017	Central	Selangor	15 - 40	Negative	Negative	Negative	Negative	Positive	Negative
F	2017	Central	Selangor	15 - 40	Negative	Negative	Negative	Negative	Positive	Negative
F	2018	Central	Selangor	15 - 40	Negative	Negative	Negative	Negative	Positive	Negative
F	2016	Central	Selangor	41 - 65	Negative	Negative	Negative	Negative	Positive	Negative
F	2018	Central	Selangor	41 - 65	Negative	Negative	Negative	Negative	Positive	Negative
F	2021	Central	Selangor	<15	Negative	Negative	Negative	Negative	Positive	Negative
F	2018	Central	Selangor	41 - 65	Negative	Negative	Negative	Negative	Positive	Negative
F	2018	Central	Selangor	41 - 65	Negative	Negative	Negative	Negative	Positive	Negative
F	2020	Central	Selangor	41 - 65	Negative	Negative	Negative	Negative	Positive	Negative
F	2020	Central	Selangor	>65	Negative	Negative	Negative	Negative	Positive	Negative
F	2019	Central	Kuala Lumpur	15 - 40	Negative	Negative	Negative	Negative	Negative	Positive
F	2017	Central	Selangor	15 - 40	Negative	Negative	Negative	Negative	Negative	Positive
F	2019	Central	Selangor	41 - 65	Negative	Negative	Negative	Negative	Negative	Positive
F	2019	Central	Kuala Lumpur	15 - 40	Negative	Negative	Negative	Positive	Negative	Positive
F	2021	Central	Kuala Lumpur	15 - 40	Negative	Negative	Negative	Positive	Negative	Positive
F	2019	Central	Selangor	41 - 65	Negative	Negative	Negative	Positive	Negative	Positive
F	2021	Central	Kuala Lumpur	41 - 65	Negative	Negative	Negative	Negative	Positive	Positive
F	2018	Central	Kuala Lumpur	15 - 40	Negative	Negative	Negative	Negative	Positive	Positive
F	2017	Central	Kuala Lumpur	41 - 65	Negative	Negative	Negative	Negative	Positive	Positive
F	2017	Central	Selangor	15 - 40	Negative	Negative	Negative	Negative	Positive	Positive
F	2020	Central	Kuala Lumpur	15 - 40	Negative	Negative	Negative	Positive	Positive	Positive
F	2018	Northern	Perak	15 - 40	Positive	Positive	Positive	Negative	Negative	Negative
F	2018	Northern	Perak	15 - 40	Positive	Positive	Positive	Negative	Negative	Negative
F	2018	Northern	Perak	41 - 65	Positive	Positive	Positive	Negative	Negative	Negative
F	2018	Northern	Perak	>65	Positive	Positive	Positive	Negative	Negative	Negative
F	2018	Northern	Perak	41 - 65	Positive	Positive	Positive	Negative	Positive	Negative
F	2018	Northern	Penang	<15	Positive	Positive	Positive	Negative	Positive	Negative
F	2016	Northern	Perak	41 - 65	Positive	Positive	Positive	Positive	Positive	Negative
F	2018	Northern	Perak	41 - 65	Positive	Positive	Positive	Negative	Positive	Positive
F	2018	Northern	Perak	41 - 65	Positive	Positive	Positive	Positive	Positive	Positive
F	2019	Northern	Perak	41 - 65	Positive	Positive	Positive	Positive	Positive	Positive
F	2018	Northern	Perak	>65	Positive	Positive	Positive	Positive	Positive	Positive
F	2018	Northern	Perak	<15	Positive	Positive	Negative	Negative	Negative	Negative
F	2017	Northern	Perak	15 - 40	Positive	Positive	Negative	Negative	Negative	Negative
F	2018	Northern	Perak	15 - 40	Positive	Positive	Negative	Negative	Negative	Negative
F	2018	Northern	Perak	15 - 40	Positive	Positive	Negative	Negative	Negative	Negative
F	2019	Northern	Perak	15 - 40	Positive	Positive	Negative	Negative	Negative	Negative
F	2019	Northern	Perak	41 - 65	Positive	Positive	Negative	Negative	Negative	Negative
F	2017	Northern	Perak	<15	Positive	Positive	Negative	Positive	Negative	Negative
F	2017	Northern	Perak	<15	Positive	Positive	Negative	Positive	Negative	Negative
F	2018	Northern	Perak	15 - 40	Positive	Positive	Negative	Negative	Positive	Negative
F	2017	Northern	Perak	41 - 65	Positive	Positive	Negative	Negative	Positive	Negative
F	2018	Northern	Perak	>65	Positive	Positive	Negative	Negative	Positive	Negative
F	2018	Northern	Perak	41 - 65	Positive	Positive	Negative	Negative	Positive	Negative
F	2016	Northern	Perak	15 - 40	Positive	Positive	Negative	Positive	Positive	Negative
F	2018	Northern	Perak	41 - 65	Positive	Positive	Negative	Negative	Negative	Positive
F	2019	Northern	Perak	41 - 65	Positive	Negative	Positive	Negative	Negative	Negative
F	2019	Northern	Perak	15 - 40	Positive	Negative	Positive	Negative	Negative	Negative
F	2019	Northern	Perak	15 - 40	Positive	Negative	Positive	Negative	Negative	Negative
F	2020	Northern	Perak	15 - 40	Positive	Negative	Positive	Negative	Negative	Negative
F	2018	Northern	Perak	>65	Positive	Negative	Positive	Negative	Negative	Negative
F	2019	Northern	Penang	<15	Positive	Negative	Positive	Negative	Negative	Negative
F	2018	Northern	Perak	<15	Positive	Negative	Positive	Positive	Negative	Negative
F	2018	Northern	Perak	15 - 40	Positive	Negative	Positive	Positive	Negative	Negative
F	2019	Northern	Perak	41 - 65	Positive	Negative	Positive	Positive	Negative	Negative
F	2018	Northern	Perak	41 - 65	Positive	Negative	Positive	Positive	Positive	Negative
F	2018	Northern	Perak	15 - 40	Positive	Negative	Negative	Negative	Negative	Negative
F	2018	Northern	Perak	15 - 40	Positive	Negative	Negative	Negative	Negative	Negative
F	2018	Northern	Perak	15 - 40	Positive	Negative	Negative	Negative	Negative	Negative
F	2018	Northern	Perak	15 - 40	Positive	Negative	Negative	Negative	Negative	Negative
F	2018	Northern	Perak	15 - 40	Positive	Negative	Negative	Negative	Negative	Negative
F	2019	Northern	Perak	15 - 40	Positive	Negative	Negative	Negative	Negative	Negative
F	2019	Northern	Perak	15 - 40	Positive	Negative	Negative	Negative	Negative	Negative
F	2019	Northern	Perak	15 - 40	Positive	Negative	Negative	Negative	Negative	Negative
F	2019	Northern	Perak	15 - 40	Positive	Negative	Negative	Negative	Negative	Negative
F	2019	Northern	Perak	15 - 40	Positive	Negative	Negative	Negative	Negative	Negative
F	2019	Northern	Perak	15 - 40	Positive	Negative	Negative	Negative	Negative	Negative
F	2018	Northern	Perak	41 - 65	Positive	Negative	Negative	Negative	Negative	Negative
F	2018	Northern	Perak	41 - 65	Positive	Negative	Negative	Negative	Negative	Negative
F	2018	Northern	Perak	41 - 65	Positive	Negative	Negative	Negative	Negative	Negative
F	2019	Northern	Perak	41 - 65	Positive	Negative	Negative	Negative	Negative	Negative
F	2019	Northern	Perak	41 - 65	Positive	Negative	Negative	Negative	Negative	Negative
F	2019	Northern	Perak	41 - 65	Positive	Negative	Negative	Negative	Negative	Negative
F	2020	Northern	Perak	41 - 65	Positive	Negative	Negative	Negative	Negative	Negative
F	2017	Northern	Perak	>65	Positive	Negative	Negative	Negative	Negative	Negative
F	2018	Northern	Perak	>65	Positive	Negative	Negative	Negative	Negative	Negative
F	2018	Northern	Perak	>65	Positive	Negative	Negative	Negative	Negative	Negative
F	2019	Northern	Perak	>65	Positive	Negative	Negative	Negative	Negative	Negative
F	2019	Northern	Perak	>65	Positive	Negative	Negative	Negative	Negative	Negative
F	2019	Northern	Perak	>65	Positive	Negative	Negative	Negative	Negative	Negative
F	2019	Northern	Perlis	15 - 40	Positive	Negative	Negative	Negative	Negative	Negative
F	2021	Northern	Perak	<15	Positive	Negative	Negative	Positive	Negative	Negative
F	2018	Northern	Perak	15 - 40	Positive	Negative	Negative	Positive	Negative	Negative
F	2018	Northern	Perak	15 - 40	Positive	Negative	Negative	Positive	Negative	Negative
F	2018	Northern	Perak	15 - 40	Positive	Negative	Negative	Positive	Negative	Negative
F	2018	Northern	Perak	15 - 40	Positive	Negative	Negative	Positive	Negative	Negative
F	2019	Northern	Perak	15 - 40	Positive	Negative	Negative	Positive	Negative	Negative
F	2019	Northern	Perak	15 - 40	Positive	Negative	Negative	Positive	Negative	Negative
F	2019	Northern	Perak	15 - 40	Positive	Negative	Negative	Positive	Negative	Negative
F	2019	Northern	Perak	15 - 40	Positive	Negative	Negative	Positive	Negative	Negative
F	2019	Northern	Perak	15 - 40	Positive	Negative	Negative	Positive	Negative	Negative
F	2019	Northern	Perak	15 - 40	Positive	Negative	Negative	Positive	Negative	Negative
F	2018	Northern	Perak	41 - 65	Positive	Negative	Negative	Positive	Negative	Negative
F	2018	Northern	Perak	41 - 65	Positive	Negative	Negative	Positive	Negative	Negative
F	2019	Northern	Perak	41 - 65	Positive	Negative	Negative	Positive	Negative	Negative
F	2019	Northern	Perak	41 - 65	Positive	Negative	Negative	Positive	Negative	Negative
F	2021	Northern	Perak	41 - 65	Positive	Negative	Negative	Positive	Negative	Negative
F	2018	Northern	Perak	>65	Positive	Negative	Negative	Positive	Negative	Negative
F	2018	Northern	Perak	>65	Positive	Negative	Negative	Positive	Negative	Negative
F	2018	Northern	Perak	>65	Positive	Negative	Negative	Negative	Positive	Negative
F	2018	Northern	Perak	>65	Positive	Negative	Negative	Positive	Positive	Negative
F	2018	Northern	Perak	41 - 65	Positive	Negative	Negative	Negative	Negative	Positive
F	2016	Northern	Perak	<15	Positive	Negative	Negative	Positive	Negative	Positive
F	2017	Northern	Perak	41 - 65	Positive	Negative	Negative	Positive	Negative	Positive
F	2016	Northern	Perak	15 - 40	Positive	Negative	Negative	Positive	Positive	Positive
F	2017	Northern	Perak	15 - 40	Positive	Negative	Negative	Positive	Positive	Positive
F	2018	Northern	Perak	15 - 40	Positive	Negative	Negative	Positive	Positive	Positive
F	2017	Northern	Perak	41 - 65	Positive	Negative	Negative	Positive	Positive	Positive
F	2017	Northern	Perak	15 - 40	Negative	Positive	Positive	Negative	Negative	Negative
F	2017	Northern	Perak	15 - 40	Negative	Positive	Positive	Negative	Positive	Negative
F	2019	Northern	Perak	15 - 40	Negative	Positive	Positive	Negative	Positive	Negative
F	2016	Northern	Perak	15 - 40	Negative	Positive	Positive	Negative	Negative	Positive
F	2018	Northern	Perak	15 - 40	Negative	Positive	Positive	Negative	Negative	Positive
F	2018	Northern	Perak	41 - 65	Negative	Positive	Positive	Negative	Negative	Positive
F	2017	Northern	Perak	15 - 40	Negative	Positive	Positive	Negative	Positive	Positive
F	2018	Northern	Perak	15 - 40	Negative	Positive	Positive	Negative	Positive	Positive
F	2019	Northern	Perak	41 - 65	Negative	Positive	Positive	Negative	Positive	Positive
F	2019	Northern	Perak	41 - 65	Negative	Positive	Positive	Positive	Positive	Positive
F	2016	Northern	Perak	15 - 40	Negative	Positive	Negative	Negative	Negative	Negative
F	2017	Northern	Perak	15 - 40	Negative	Positive	Negative	Negative	Negative	Negative
F	2018	Northern	Perak	15 - 40	Negative	Positive	Negative	Negative	Negative	Negative
F	2018	Northern	Perak	15 - 40	Negative	Positive	Negative	Negative	Negative	Negative
F	2019	Northern	Perak	15 - 40	Negative	Positive	Negative	Negative	Negative	Negative
F	2017	Northern	Perak	41 - 65	Negative	Positive	Negative	Negative	Negative	Negative
F	2017	Northern	Perak	41 - 65	Negative	Positive	Negative	Negative	Negative	Negative
F	2019	Northern	Perak	41 - 65	Negative	Positive	Negative	Negative	Negative	Negative
F	2019	Northern	Perak	>65	Negative	Positive	Negative	Negative	Negative	Negative
F	2021	Northern	Kedah	15 - 40	Negative	Positive	Negative	Negative	Negative	Negative
F	2017	Northern	Perak	15 - 40	Negative	Positive	Negative	Negative	Positive	Negative
F	2017	Northern	Perak	15 - 40	Negative	Positive	Negative	Negative	Positive	Negative
F	2017	Northern	Perak	15 - 40	Negative	Positive	Negative	Negative	Positive	Negative
F	2018	Northern	Perak	15 - 40	Negative	Positive	Negative	Negative	Positive	Negative
F	2018	Northern	Perak	15 - 40	Negative	Positive	Negative	Negative	Positive	Negative
F	2019	Northern	Perak	15 - 40	Negative	Positive	Negative	Negative	Positive	Negative
F	2017	Northern	Perak	41 - 65	Negative	Positive	Negative	Negative	Positive	Negative
F	2017	Northern	Perak	41 - 65	Negative	Positive	Negative	Negative	Positive	Negative
F	2017	Northern	Perak	41 - 65	Negative	Positive	Negative	Negative	Positive	Negative
F	2017	Northern	Perak	41 - 65	Negative	Positive	Negative	Negative	Positive	Negative
F	2017	Northern	Perak	41 - 65	Negative	Positive	Negative	Negative	Positive	Negative
F	2019	Northern	Perak	41 - 65	Negative	Positive	Negative	Negative	Positive	Negative
F	2016	Northern	Perak	>65	Negative	Positive	Negative	Negative	Positive	Negative
F	2017	Northern	Perak	>65	Negative	Positive	Negative	Negative	Positive	Negative
F	2017	Northern	Perak	>65	Negative	Positive	Negative	Negative	Positive	Negative
F	2017	Northern	Perak	15 - 40	Negative	Positive	Negative	Negative	Negative	Positive
F	2018	Northern	Perak	>65	Negative	Positive	Negative	Positive	Negative	Positive
F	2018	Northern	Perak	15 - 40	Negative	Positive	Negative	Positive	Positive	Positive
F	2017	Northern	Perak	15 - 40	Negative	Negative	Positive	Negative	Negative	Negative
F	2018	Northern	Perak	41 - 65	Negative	Negative	Positive	Negative	Negative	Positive
F	2017	Northern	Perak	>65	Negative	Negative	Positive	Negative	Positive	Positive
F	2019	Northern	Perak	15 - 40	Negative	Negative	Positive	Positive	Positive	Positive
F	2019	Northern	Perak	41 - 65	Negative	Negative	Positive	Positive	Positive	Positive
F	2021	Northern	Perak	<15	Negative	Negative	Negative	Negative	Negative	Negative
F	2019	Northern	Perak	15 - 40	Negative	Negative	Negative	Negative	Negative	Negative
F	2021	Northern	Kedah	<15	Negative	Negative	Negative	Negative	Negative	Negative
F	2016	Northern	Perak	<15	Negative	Negative	Negative	Negative	Negative	Negative
F	2017	Northern	Perak	<15	Negative	Negative	Negative	Negative	Negative	Negative
F	2017	Northern	Perak	<15	Negative	Negative	Negative	Negative	Negative	Negative
F	2018	Northern	Perak	<15	Negative	Negative	Negative	Negative	Negative	Negative
F	2020	Northern	Perak	<15	Negative	Negative	Negative	Negative	Negative	Negative
F	2021	Northern	Perak	<15	Negative	Negative	Negative	Negative	Negative	Negative
F	2021	Northern	Perak	<15	Negative	Negative	Negative	Negative	Negative	Negative
F	2021	Northern	Perak	<15	Negative	Negative	Negative	Negative	Negative	Negative
F	2016	Northern	Perak	15 - 40	Negative	Negative	Negative	Negative	Negative	Negative
F	2016	Northern	Perak	15 - 40	Negative	Negative	Negative	Negative	Negative	Negative
F	2016	Northern	Perak	15 - 40	Negative	Negative	Negative	Negative	Negative	Negative
F	2016	Northern	Perak	15 - 40	Negative	Negative	Negative	Negative	Negative	Negative
F	2017	Northern	Perak	15 - 40	Negative	Negative	Negative	Negative	Negative	Negative
F	2017	Northern	Perak	15 - 40	Negative	Negative	Negative	Negative	Negative	Negative
F	2017	Northern	Perak	15 - 40	Negative	Negative	Negative	Negative	Negative	Negative
F	2017	Northern	Perak	15 - 40	Negative	Negative	Negative	Negative	Negative	Negative
F	2017	Northern	Perak	15 - 40	Negative	Negative	Negative	Negative	Negative	Negative
F	2017	Northern	Perak	15 - 40	Negative	Negative	Negative	Negative	Negative	Negative
F	2017	Northern	Perak	15 - 40	Negative	Negative	Negative	Negative	Negative	Negative
F	2017	Northern	Perak	15 - 40	Negative	Negative	Negative	Negative	Negative	Negative
F	2017	Northern	Perak	15 - 40	Negative	Negative	Negative	Negative	Negative	Negative
F	2017	Northern	Perak	15 - 40	Negative	Negative	Negative	Negative	Negative	Negative
F	2017	Northern	Perak	15 - 40	Negative	Negative	Negative	Negative	Negative	Negative
F	2018	Northern	Perak	15 - 40	Negative	Negative	Negative	Negative	Negative	Negative
F	2018	Northern	Perak	15 - 40	Negative	Negative	Negative	Negative	Negative	Negative
F	2018	Northern	Perak	15 - 40	Negative	Negative	Negative	Negative	Negative	Negative
F	2018	Northern	Perak	15 - 40	Negative	Negative	Negative	Negative	Negative	Negative
F	2018	Northern	Perak	15 - 40	Negative	Negative	Negative	Negative	Negative	Negative
F	2018	Northern	Perak	15 - 40	Negative	Negative	Negative	Negative	Negative	Negative
F	2018	Northern	Perak	15 - 40	Negative	Negative	Negative	Negative	Negative	Negative
F	2018	Northern	Perak	15 - 40	Negative	Negative	Negative	Negative	Negative	Negative
F	2018	Northern	Perak	15 - 40	Negative	Negative	Negative	Negative	Negative	Negative
F	2018	Northern	Perak	15 - 40	Negative	Negative	Negative	Negative	Negative	Negative
F	2018	Northern	Perak	15 - 40	Negative	Negative	Negative	Negative	Negative	Negative
F	2018	Northern	Perak	15 - 40	Negative	Negative	Negative	Negative	Negative	Negative
F	2018	Northern	Perak	15 - 40	Negative	Negative	Negative	Negative	Negative	Negative
F	2018	Northern	Perak	15 - 40	Negative	Negative	Negative	Negative	Negative	Negative
F	2018	Northern	Perak	15 - 40	Negative	Negative	Negative	Negative	Negative	Negative
F	2018	Northern	Perak	15 - 40	Negative	Negative	Negative	Negative	Negative	Negative
F	2018	Northern	Perak	15 - 40	Negative	Negative	Negative	Negative	Negative	Negative
F	2018	Northern	Perak	15 - 40	Negative	Negative	Negative	Negative	Negative	Negative
F	2018	Northern	Perak	15 - 40	Negative	Negative	Negative	Negative	Negative	Negative
F	2018	Northern	Perak	15 - 40	Negative	Negative	Negative	Negative	Negative	Negative
F	2018	Northern	Perak	15 - 40	Negative	Negative	Negative	Negative	Negative	Negative
F	2018	Northern	Perak	15 - 40	Negative	Negative	Negative	Negative	Negative	Negative
F	2018	Northern	Perak	15 - 40	Negative	Negative	Negative	Negative	Negative	Negative
F	2019	Northern	Perak	15 - 40	Negative	Negative	Negative	Negative	Negative	Negative
F	2019	Northern	Perak	15 - 40	Negative	Negative	Negative	Negative	Negative	Negative
F	2019	Northern	Perak	15 - 40	Negative	Negative	Negative	Negative	Negative	Negative
F	2019	Northern	Perak	15 - 40	Negative	Negative	Negative	Negative	Negative	Negative
F	2019	Northern	Perak	15 - 40	Negative	Negative	Negative	Negative	Negative	Negative
F	2019	Northern	Perak	15 - 40	Negative	Negative	Negative	Negative	Negative	Negative
F	2019	Northern	Perak	15 - 40	Negative	Negative	Negative	Negative	Negative	Negative
F	2019	Northern	Perak	15 - 40	Negative	Negative	Negative	Negative	Negative	Negative
F	2019	Northern	Perak	15 - 40	Negative	Negative	Negative	Negative	Negative	Negative
F	2019	Northern	Perak	15 - 40	Negative	Negative	Negative	Negative	Negative	Negative
F	2019	Northern	Perak	15 - 40	Negative	Negative	Negative	Negative	Negative	Negative
F	2019	Northern	Perak	15 - 40	Negative	Negative	Negative	Negative	Negative	Negative
F	2019	Northern	Perak	15 - 40	Negative	Negative	Negative	Negative	Negative	Negative
F	2019	Northern	Perak	15 - 40	Negative	Negative	Negative	Negative	Negative	Negative
F	2019	Northern	Perak	15 - 40	Negative	Negative	Negative	Negative	Negative	Negative
F	2019	Northern	Perak	15 - 40	Negative	Negative	Negative	Negative	Negative	Negative
F	2019	Northern	Perak	15 - 40	Negative	Negative	Negative	Negative	Negative	Negative
F	2019	Northern	Perak	15 - 40	Negative	Negative	Negative	Negative	Negative	Negative
F	2019	Northern	Perak	15 - 40	Negative	Negative	Negative	Negative	Negative	Negative
F	2019	Northern	Perak	15 - 40	Negative	Negative	Negative	Negative	Negative	Negative
F	2019	Northern	Perak	15 - 40	Negative	Negative	Negative	Negative	Negative	Negative
F	2019	Northern	Perak	15 - 40	Negative	Negative	Negative	Negative	Negative	Negative
F	2019	Northern	Perak	15 - 40	Negative	Negative	Negative	Negative	Negative	Negative
F	2019	Northern	Perak	15 - 40	Negative	Negative	Negative	Negative	Negative	Negative
F	2019	Northern	Perak	15 - 40	Negative	Negative	Negative	Negative	Negative	Negative
F	2019	Northern	Perak	15 - 40	Negative	Negative	Negative	Negative	Negative	Negative
F	2019	Northern	Perak	15 - 40	Negative	Negative	Negative	Negative	Negative	Negative
F	2019	Northern	Perak	15 - 40	Negative	Negative	Negative	Negative	Negative	Negative
F	2019	Northern	Perak	15 - 40	Negative	Negative	Negative	Negative	Negative	Negative
F	2019	Northern	Perak	15 - 40	Negative	Negative	Negative	Negative	Negative	Negative
F	2019	Northern	Perak	15 - 40	Negative	Negative	Negative	Negative	Negative	Negative
F	2019	Northern	Perak	15 - 40	Negative	Negative	Negative	Negative	Negative	Negative
F	2019	Northern	Perak	15 - 40	Negative	Negative	Negative	Negative	Negative	Negative
F	2020	Northern	Perak	15 - 40	Negative	Negative	Negative	Negative	Negative	Negative
F	2020	Northern	Perak	15 - 40	Negative	Negative	Negative	Negative	Negative	Negative
F	2020	Northern	Perak	15 - 40	Negative	Negative	Negative	Negative	Negative	Negative
F	2020	Northern	Perak	15 - 40	Negative	Negative	Negative	Negative	Negative	Negative
F	2020	Northern	Perak	15 - 40	Negative	Negative	Negative	Negative	Negative	Negative
F	2021	Northern	Perak	15 - 40	Negative	Negative	Negative	Negative	Negative	Negative
F	2021	Northern	Perak	15 - 40	Negative	Negative	Negative	Negative	Negative	Negative
F	2021	Northern	Perak	15 - 40	Negative	Negative	Negative	Negative	Negative	Negative
F	2021	Northern	Perak	15 - 40	Negative	Negative	Negative	Negative	Negative	Negative
F	2021	Northern	Perak	15 - 40	Negative	Negative	Negative	Negative	Negative	Negative
F	2021	Northern	Perak	15 - 40	Negative	Negative	Negative	Negative	Negative	Negative
F	2021	Northern	Perak	15 - 40	Negative	Negative	Negative	Negative	Negative	Negative
F	2016	Northern	Perak	41 - 65	Negative	Negative	Negative	Negative	Negative	Negative
F	2016	Northern	Perak	41 - 65	Negative	Negative	Negative	Negative	Negative	Negative
F	2016	Northern	Perak	41 - 65	Negative	Negative	Negative	Negative	Negative	Negative
F	2016	Northern	Perak	41 - 65	Negative	Negative	Negative	Negative	Negative	Negative
F	2016	Northern	Perak	41 - 65	Negative	Negative	Negative	Negative	Negative	Negative
F	2016	Northern	Perak	41 - 65	Negative	Negative	Negative	Negative	Negative	Negative
F	2016	Northern	Perak	41 - 65	Negative	Negative	Negative	Negative	Negative	Negative
F	2017	Northern	Perak	41 - 65	Negative	Negative	Negative	Negative	Negative	Negative
F	2017	Northern	Perak	41 - 65	Negative	Negative	Negative	Negative	Negative	Negative
F	2017	Northern	Perak	41 - 65	Negative	Negative	Negative	Negative	Negative	Negative
F	2017	Northern	Perak	41 - 65	Negative	Negative	Negative	Negative	Negative	Negative
F	2017	Northern	Perak	41 - 65	Negative	Negative	Negative	Negative	Negative	Negative
F	2017	Northern	Perak	41 - 65	Negative	Negative	Negative	Negative	Negative	Negative
F	2017	Northern	Perak	41 - 65	Negative	Negative	Negative	Negative	Negative	Negative
F	2017	Northern	Perak	41 - 65	Negative	Negative	Negative	Negative	Negative	Negative
F	2018	Northern	Perak	41 - 65	Negative	Negative	Negative	Negative	Negative	Negative
F	2018	Northern	Perak	41 - 65	Negative	Negative	Negative	Negative	Negative	Negative
F	2018	Northern	Perak	41 - 65	Negative	Negative	Negative	Negative	Negative	Negative
F	2018	Northern	Perak	41 - 65	Negative	Negative	Negative	Negative	Negative	Negative
F	2018	Northern	Perak	41 - 65	Negative	Negative	Negative	Negative	Negative	Negative
F	2018	Northern	Perak	41 - 65	Negative	Negative	Negative	Negative	Negative	Negative
F	2018	Northern	Perak	41 - 65	Negative	Negative	Negative	Negative	Negative	Negative
F	2018	Northern	Perak	41 - 65	Negative	Negative	Negative	Negative	Negative	Negative
F	2018	Northern	Perak	41 - 65	Negative	Negative	Negative	Negative	Negative	Negative
F	2018	Northern	Perak	41 - 65	Negative	Negative	Negative	Negative	Negative	Negative
F	2018	Northern	Perak	41 - 65	Negative	Negative	Negative	Negative	Negative	Negative
F	2018	Northern	Perak	41 - 65	Negative	Negative	Negative	Negative	Negative	Negative
F	2018	Northern	Perak	41 - 65	Negative	Negative	Negative	Negative	Negative	Negative
F	2018	Northern	Perak	41 - 65	Negative	Negative	Negative	Negative	Negative	Negative
F	2018	Northern	Perak	41 - 65	Negative	Negative	Negative	Negative	Negative	Negative
F	2018	Northern	Perak	41 - 65	Negative	Negative	Negative	Negative	Negative	Negative
F	2018	Northern	Perak	41 - 65	Negative	Negative	Negative	Negative	Negative	Negative
F	2018	Northern	Perak	41 - 65	Negative	Negative	Negative	Negative	Negative	Negative
F	2018	Northern	Perak	41 - 65	Negative	Negative	Negative	Negative	Negative	Negative
F	2018	Northern	Perak	41 - 65	Negative	Negative	Negative	Negative	Negative	Negative
F	2018	Northern	Perak	41 - 65	Negative	Negative	Negative	Negative	Negative	Negative
F	2019	Northern	Perak	41 - 65	Negative	Negative	Negative	Negative	Negative	Negative
F	2019	Northern	Perak	41 - 65	Negative	Negative	Negative	Negative	Negative	Negative
F	2019	Northern	Perak	41 - 65	Negative	Negative	Negative	Negative	Negative	Negative
F	2019	Northern	Perak	41 - 65	Negative	Negative	Negative	Negative	Negative	Negative
F	2019	Northern	Perak	41 - 65	Negative	Negative	Negative	Negative	Negative	Negative
F	2019	Northern	Perak	41 - 65	Negative	Negative	Negative	Negative	Negative	Negative
F	2019	Northern	Perak	41 - 65	Negative	Negative	Negative	Negative	Negative	Negative
F	2019	Northern	Perak	41 - 65	Negative	Negative	Negative	Negative	Negative	Negative
F	2019	Northern	Perak	41 - 65	Negative	Negative	Negative	Negative	Negative	Negative
F	2019	Northern	Perak	41 - 65	Negative	Negative	Negative	Negative	Negative	Negative
F	2019	Northern	Perak	41 - 65	Negative	Negative	Negative	Negative	Negative	Negative
F	2019	Northern	Perak	41 - 65	Negative	Negative	Negative	Negative	Negative	Negative
F	2019	Northern	Perak	41 - 65	Negative	Negative	Negative	Negative	Negative	Negative
F	2019	Northern	Perak	41 - 65	Negative	Negative	Negative	Negative	Negative	Negative
F	2019	Northern	Perak	41 - 65	Negative	Negative	Negative	Negative	Negative	Negative
F	2019	Northern	Perak	41 - 65	Negative	Negative	Negative	Negative	Negative	Negative
F	2019	Northern	Perak	41 - 65	Negative	Negative	Negative	Negative	Negative	Negative
F	2019	Northern	Perak	41 - 65	Negative	Negative	Negative	Negative	Negative	Negative
F	2019	Northern	Perak	41 - 65	Negative	Negative	Negative	Negative	Negative	Negative
F	2019	Northern	Perak	41 - 65	Negative	Negative	Negative	Negative	Negative	Negative
F	2019	Northern	Perak	41 - 65	Negative	Negative	Negative	Negative	Negative	Negative
F	2019	Northern	Perak	41 - 65	Negative	Negative	Negative	Negative	Negative	Negative
F	2019	Northern	Perak	41 - 65	Negative	Negative	Negative	Negative	Negative	Negative
F	2019	Northern	Perak	41 - 65	Negative	Negative	Negative	Negative	Negative	Negative
F	2020	Northern	Perak	41 - 65	Negative	Negative	Negative	Negative	Negative	Negative
F	2020	Northern	Perak	41 - 65	Negative	Negative	Negative	Negative	Negative	Negative
F	2020	Northern	Perak	41 - 65	Negative	Negative	Negative	Negative	Negative	Negative
F	2020	Northern	Perak	41 - 65	Negative	Negative	Negative	Negative	Negative	Negative
F	2020	Northern	Perak	41 - 65	Negative	Negative	Negative	Negative	Negative	Negative
F	2020	Northern	Perak	41 - 65	Negative	Negative	Negative	Negative	Negative	Negative
F	2020	Northern	Perak	41 - 65	Negative	Negative	Negative	Negative	Negative	Negative
F	2021	Northern	Perak	41 - 65	Negative	Negative	Negative	Negative	Negative	Negative
F	2021	Northern	Perak	41 - 65	Negative	Negative	Negative	Negative	Negative	Negative
F	2021	Northern	Perak	41 - 65	Negative	Negative	Negative	Negative	Negative	Negative
F	2021	Northern	Perak	41 - 65	Negative	Negative	Negative	Negative	Negative	Negative
F	2021	Northern	Perak	41 - 65	Negative	Negative	Negative	Negative	Negative	Negative
F	2021	Northern	Perak	41 - 65	Negative	Negative	Negative	Negative	Negative	Negative
F	2021	Northern	Perak	41 - 65	Negative	Negative	Negative	Negative	Negative	Negative
F	2021	Northern	Perak	41 - 65	Negative	Negative	Negative	Negative	Negative	Negative
F	2021	Northern	Perak	41 - 65	Negative	Negative	Negative	Negative	Negative	Negative
F	2021	Northern	Perak	41 - 65	Negative	Negative	Negative	Negative	Negative	Negative
F	2021	Northern	Perak	41 - 65	Negative	Negative	Negative	Negative	Negative	Negative
F	2021	Northern	Perak	41 - 65	Negative	Negative	Negative	Negative	Negative	Negative
F	2021	Northern	Perak	41 - 65	Negative	Negative	Negative	Negative	Negative	Negative
F	2021	Northern	Perak	41 - 65	Negative	Negative	Negative	Negative	Negative	Negative
F	2016	Northern	Perak	>65	Negative	Negative	Negative	Negative	Negative	Negative
F	2017	Northern	Perak	>65	Negative	Negative	Negative	Negative	Negative	Negative
F	2017	Northern	Perak	>65	Negative	Negative	Negative	Negative	Negative	Negative
F	2017	Northern	Perak	>65	Negative	Negative	Negative	Negative	Negative	Negative
F	2018	Northern	Perak	>65	Negative	Negative	Negative	Negative	Negative	Negative
F	2018	Northern	Perak	>65	Negative	Negative	Negative	Negative	Negative	Negative
F	2018	Northern	Perak	>65	Negative	Negative	Negative	Negative	Negative	Negative
F	2018	Northern	Perak	>65	Negative	Negative	Negative	Negative	Negative	Negative
F	2018	Northern	Perak	>65	Negative	Negative	Negative	Negative	Negative	Negative
F	2018	Northern	Perak	>65	Negative	Negative	Negative	Negative	Negative	Negative
F	2018	Northern	Perak	>65	Negative	Negative	Negative	Negative	Negative	Negative
F	2018	Northern	Perak	>65	Negative	Negative	Negative	Negative	Negative	Negative
F	2019	Northern	Perak	>65	Negative	Negative	Negative	Negative	Negative	Negative
F	2019	Northern	Perak	>65	Negative	Negative	Negative	Negative	Negative	Negative
F	2019	Northern	Perak	>65	Negative	Negative	Negative	Negative	Negative	Negative
F	2019	Northern	Perak	>65	Negative	Negative	Negative	Negative	Negative	Negative
F	2019	Northern	Perak	>65	Negative	Negative	Negative	Negative	Negative	Negative
F	2019	Northern	Perak	>65	Negative	Negative	Negative	Negative	Negative	Negative
F	2019	Northern	Perak	>65	Negative	Negative	Negative	Negative	Negative	Negative
F	2019	Northern	Perak	>65	Negative	Negative	Negative	Negative	Negative	Negative
F	2019	Northern	Perak	>65	Negative	Negative	Negative	Negative	Negative	Negative
F	2019	Northern	Perak	>65	Negative	Negative	Negative	Negative	Negative	Negative
F	2019	Northern	Perak	>65	Negative	Negative	Negative	Negative	Negative	Negative
F	2019	Northern	Perak	>65	Negative	Negative	Negative	Negative	Negative	Negative
F	2019	Northern	Perak	>65	Negative	Negative	Negative	Negative	Negative	Negative
F	2019	Northern	Perak	>65	Negative	Negative	Negative	Negative	Negative	Negative
F	2019	Northern	Perak	>65	Negative	Negative	Negative	Negative	Negative	Negative
F	2019	Northern	Perak	>65	Negative	Negative	Negative	Negative	Negative	Negative
F	2019	Northern	Perak	>65	Negative	Negative	Negative	Negative	Negative	Negative
F	2019	Northern	Perak	>65	Negative	Negative	Negative	Negative	Negative	Negative
F	2019	Northern	Perak	>65	Negative	Negative	Negative	Negative	Negative	Negative
F	2019	Northern	Perak	>65	Negative	Negative	Negative	Negative	Negative	Negative
F	2020	Northern	Perak	>65	Negative	Negative	Negative	Negative	Negative	Negative
F	2020	Northern	Perak	>65	Negative	Negative	Negative	Negative	Negative	Negative
F	2021	Northern	Perak	>65	Negative	Negative	Negative	Negative	Negative	Negative
F	2021	Northern	Perak	>65	Negative	Negative	Negative	Negative	Negative	Negative
F	2021	Northern	Perak	>65	Negative	Negative	Negative	Negative	Negative	Negative
F	2021	Northern	Perak	>65	Negative	Negative	Negative	Negative	Negative	Negative
F	2021	Northern	Perak	>65	Negative	Negative	Negative	Negative	Negative	Negative
F	2021	Northern	Perak	>65	Negative	Negative	Negative	Negative	Negative	Negative
F	2021	Northern	Perak	>65	Negative	Negative	Negative	Negative	Negative	Negative
F	2021	Northern	Kedah	15 - 40	Negative	Negative	Negative	Negative	Negative	Negative
F	2018	Northern	Penang	15 - 40	Negative	Negative	Negative	Negative	Negative	Negative
F	2018	Northern	Perak	<15	Negative	Negative	Negative	Negative	Negative	Negative
F	2019	Northern	Perak	<15	Negative	Negative	Negative	Negative	Negative	Negative
F	2018	Northern	Perak	15 - 40	Negative	Negative	Negative	Negative	Negative	Negative
F	2019	Northern	Perak	15 - 40	Negative	Negative	Negative	Negative	Negative	Negative
F	2019	Northern	Perak	>65	Negative	Negative	Negative	Negative	Negative	Negative
F	2017	Northern	Perlis	41 - 65	Negative	Negative	Negative	Negative	Negative	Negative
F	2019	Northern	Perlis	41 - 65	Negative	Negative	Negative	Negative	Negative	Negative
F	2018	Northern	Perak	<15	Negative	Negative	Negative	Positive	Negative	Negative
F	2016	Northern	Perak	15 - 40	Negative	Negative	Negative	Positive	Negative	Negative
F	2018	Northern	Perak	15 - 40	Negative	Negative	Negative	Positive	Negative	Negative
F	2018	Northern	Perak	15 - 40	Negative	Negative	Negative	Positive	Negative	Negative
F	2018	Northern	Perak	15 - 40	Negative	Negative	Negative	Positive	Negative	Negative
F	2018	Northern	Perak	15 - 40	Negative	Negative	Negative	Positive	Negative	Negative
F	2018	Northern	Perak	15 - 40	Negative	Negative	Negative	Positive	Negative	Negative
F	2018	Northern	Perak	15 - 40	Negative	Negative	Negative	Positive	Negative	Negative
F	2019	Northern	Perak	15 - 40	Negative	Negative	Negative	Positive	Negative	Negative
F	2019	Northern	Perak	15 - 40	Negative	Negative	Negative	Positive	Negative	Negative
F	2019	Northern	Perak	15 - 40	Negative	Negative	Negative	Positive	Negative	Negative
F	2020	Northern	Perak	15 - 40	Negative	Negative	Negative	Positive	Negative	Negative
F	2020	Northern	Perak	15 - 40	Negative	Negative	Negative	Positive	Negative	Negative
F	2017	Northern	Perak	41 - 65	Negative	Negative	Negative	Positive	Negative	Negative
F	2018	Northern	Perak	41 - 65	Negative	Negative	Negative	Positive	Negative	Negative
F	2018	Northern	Perak	41 - 65	Negative	Negative	Negative	Positive	Negative	Negative
F	2019	Northern	Perak	41 - 65	Negative	Negative	Negative	Positive	Negative	Negative
F	2019	Northern	Perak	41 - 65	Negative	Negative	Negative	Positive	Negative	Negative
F	2019	Northern	Perak	41 - 65	Negative	Negative	Negative	Positive	Negative	Negative
F	2019	Northern	Perak	41 - 65	Negative	Negative	Negative	Positive	Negative	Negative
F	2019	Northern	Perak	>65	Negative	Negative	Negative	Positive	Negative	Negative
F	2019	Northern	Perak	>65	Negative	Negative	Negative	Positive	Negative	Negative
F	2017	Northern	Perak	<15	Negative	Negative	Negative	Negative	Positive	Negative
F	2017	Northern	Perak	15 - 40	Negative	Negative	Negative	Negative	Positive	Negative
F	2017	Northern	Perak	15 - 40	Negative	Negative	Negative	Negative	Positive	Negative
F	2017	Northern	Perak	15 - 40	Negative	Negative	Negative	Negative	Positive	Negative
F	2018	Northern	Perak	15 - 40	Negative	Negative	Negative	Negative	Positive	Negative
F	2018	Northern	Perak	15 - 40	Negative	Negative	Negative	Negative	Positive	Negative
F	2019	Northern	Perak	15 - 40	Negative	Negative	Negative	Negative	Positive	Negative
F	2019	Northern	Perak	15 - 40	Negative	Negative	Negative	Negative	Positive	Negative
F	2020	Northern	Perak	15 - 40	Negative	Negative	Negative	Negative	Positive	Negative
F	2016	Northern	Perak	41 - 65	Negative	Negative	Negative	Negative	Positive	Negative
F	2017	Northern	Perak	41 - 65	Negative	Negative	Negative	Negative	Positive	Negative
F	2017	Northern	Perak	41 - 65	Negative	Negative	Negative	Negative	Positive	Negative
F	2017	Northern	Perak	41 - 65	Negative	Negative	Negative	Negative	Positive	Negative
F	2017	Northern	Perak	41 - 65	Negative	Negative	Negative	Negative	Positive	Negative
F	2017	Northern	Perak	41 - 65	Negative	Negative	Negative	Negative	Positive	Negative
F	2017	Northern	Perak	41 - 65	Negative	Negative	Negative	Negative	Positive	Negative
F	2017	Northern	Perak	41 - 65	Negative	Negative	Negative	Negative	Positive	Negative
F	2017	Northern	Perak	41 - 65	Negative	Negative	Negative	Negative	Positive	Negative
F	2018	Northern	Perak	41 - 65	Negative	Negative	Negative	Negative	Positive	Negative
F	2018	Northern	Perak	41 - 65	Negative	Negative	Negative	Negative	Positive	Negative
F	2018	Northern	Perak	41 - 65	Negative	Negative	Negative	Negative	Positive	Negative
F	2019	Northern	Perak	41 - 65	Negative	Negative	Negative	Negative	Positive	Negative
F	2019	Northern	Perak	41 - 65	Negative	Negative	Negative	Negative	Positive	Negative
F	2019	Northern	Perak	41 - 65	Negative	Negative	Negative	Negative	Positive	Negative
F	2019	Northern	Perak	41 - 65	Negative	Negative	Negative	Negative	Positive	Negative
F	2016	Northern	Perak	>65	Negative	Negative	Negative	Negative	Positive	Negative
F	2017	Northern	Perak	>65	Negative	Negative	Negative	Negative	Positive	Negative
F	2017	Northern	Perak	>65	Negative	Negative	Negative	Negative	Positive	Negative
F	2018	Northern	Perak	>65	Negative	Negative	Negative	Negative	Positive	Negative
F	2018	Northern	Perak	>65	Negative	Negative	Negative	Negative	Positive	Negative
F	2019	Northern	Perak	>65	Negative	Negative	Negative	Negative	Positive	Negative
F	2019	Northern	Perak	>65	Negative	Negative	Negative	Negative	Positive	Negative
F	2019	Northern	Perak	>65	Negative	Negative	Negative	Negative	Positive	Negative
F	2019	Northern	Perak	>65	Negative	Negative	Negative	Negative	Positive	Negative
F	2019	Northern	Perak	15 - 40	Negative	Negative	Negative	Positive	Positive	Negative
F	2018	Northern	Perak	41 - 65	Negative	Negative	Negative	Positive	Positive	Negative
F	2018	Northern	Perak	41 - 65	Negative	Negative	Negative	Positive	Positive	Negative
F	2018	Northern	Perak	41 - 65	Negative	Negative	Negative	Positive	Positive	Negative
F	2021	Northern	Perak	15 - 40	Negative	Negative	Negative	Negative	Negative	Positive
F	2018	Northern	Perak	41 - 65	Negative	Negative	Negative	Negative	Negative	Positive
F	2018	Northern	Perak	41 - 65	Negative	Negative	Negative	Negative	Negative	Positive
F	2020	Northern	Perak	41 - 65	Negative	Negative	Negative	Negative	Negative	Positive
F	2017	Northern	Perak	>65	Negative	Negative	Negative	Negative	Negative	Positive
F	2018	Northern	Perak	>65	Negative	Negative	Negative	Negative	Negative	Positive
F	2019	Northern	Perak	41 - 65	Negative	Negative	Negative	Negative	Negative	Positive
F	2018	Northern	Perak	41 - 65	Negative	Negative	Negative	Positive	Negative	Positive
F	2018	Northern	Perak	15 - 40	Negative	Negative	Negative	Positive	Negative	Positive
F	2018	Northern	Perak	15 - 40	Negative	Negative	Negative	Positive	Negative	Positive
F	2018	Northern	Perak	15 - 40	Negative	Negative	Negative	Positive	Negative	Positive
F	2019	Northern	Perak	15 - 40	Negative	Negative	Negative	Positive	Negative	Positive
F	2019	Northern	Perak	15 - 40	Negative	Negative	Negative	Positive	Negative	Positive
F	2019	Northern	Perak	41 - 65	Negative	Negative	Negative	Positive	Negative	Positive
F	2019	Northern	Perak	41 - 65	Negative	Negative	Negative	Positive	Negative	Positive
F	2019	Northern	Perak	>65	Negative	Negative	Negative	Positive	Negative	Positive
F	2019	Northern	Perak	>65	Negative	Negative	Negative	Positive	Negative	Positive
F	2019	Northern	Perak	>65	Negative	Negative	Negative	Positive	Negative	Positive
F	2019	Northern	Perak	>65	Negative	Negative	Negative	Positive	Negative	Positive
F	2018	Northern	Perak	15 - 40	Negative	Negative	Negative	Negative	Positive	Positive
F	2018	Northern	Perak	>65	Negative	Negative	Negative	Negative	Positive	Positive
F	2017	Northern	Perak	15 - 40	Negative	Negative	Negative	Positive	Positive	Positive
F	2017	Northern	Perak	15 - 40	Negative	Negative	Negative	Positive	Positive	Positive
F	2018	Northern	Perak	15 - 40	Negative	Negative	Negative	Positive	Positive	Positive
F	2019	Northern	Perak	15 - 40	Negative	Negative	Negative	Positive	Positive	Positive
F	2018	Northern	Perak	41 - 65	Negative	Negative	Negative	Positive	Positive	Positive
F	2018	Northern	Perak	41 - 65	Negative	Negative	Negative	Positive	Positive	Positive
F	2019	Southern	Johor	15 - 40	Positive	Negative	Negative	Negative	Negative	Negative
F	2017	Southern	Johor	>65	Positive	Negative	Negative	Negative	Negative	Negative
F	2019	Southern	Johor	41 - 65	Positive	Negative	Negative	Positive	Negative	Negative
F	2016	Southern	Johor	41 - 65	Negative	Positive	Negative	Negative	Positive	Negative
F	2021	Southern	Johor	41 - 65	Negative	Positive	Negative	Negative	Positive	Negative
F	2021	Southern	Melaka	15 - 40	Negative	Positive	Negative	Negative	Positive	Negative
F	2019	Southern	Johor	<15	Negative	Negative	Positive	Negative	Negative	Negative
F	2016	Southern	Johor	<15	Negative	Negative	Negative	Negative	Negative	Negative
F	2016	Southern	Johor	15 - 40	Negative	Negative	Negative	Negative	Negative	Negative
F	2016	Southern	Johor	15 - 40	Negative	Negative	Negative	Negative	Negative	Negative
F	2016	Southern	Johor	15 - 40	Negative	Negative	Negative	Negative	Negative	Negative
F	2016	Southern	Johor	15 - 40	Negative	Negative	Negative	Negative	Negative	Negative
F	2016	Southern	Johor	15 - 40	Negative	Negative	Negative	Negative	Negative	Negative
F	2016	Southern	Johor	15 - 40	Negative	Negative	Negative	Negative	Negative	Negative
F	2017	Southern	Johor	15 - 40	Negative	Negative	Negative	Negative	Negative	Negative
F	2017	Southern	Johor	15 - 40	Negative	Negative	Negative	Negative	Negative	Negative
F	2017	Southern	Johor	15 - 40	Negative	Negative	Negative	Negative	Negative	Negative
F	2017	Southern	Johor	15 - 40	Negative	Negative	Negative	Negative	Negative	Negative
F	2018	Southern	Johor	15 - 40	Negative	Negative	Negative	Negative	Negative	Negative
F	2018	Southern	Johor	15 - 40	Negative	Negative	Negative	Negative	Negative	Negative
F	2018	Southern	Johor	15 - 40	Negative	Negative	Negative	Negative	Negative	Negative
F	2018	Southern	Johor	15 - 40	Negative	Negative	Negative	Negative	Negative	Negative
F	2018	Southern	Johor	15 - 40	Negative	Negative	Negative	Negative	Negative	Negative
F	2018	Southern	Johor	15 - 40	Negative	Negative	Negative	Negative	Negative	Negative
F	2018	Southern	Johor	15 - 40	Negative	Negative	Negative	Negative	Negative	Negative
F	2018	Southern	Johor	15 - 40	Negative	Negative	Negative	Negative	Negative	Negative
F	2018	Southern	Johor	15 - 40	Negative	Negative	Negative	Negative	Negative	Negative
F	2019	Southern	Johor	15 - 40	Negative	Negative	Negative	Negative	Negative	Negative
F	2021	Southern	Johor	15 - 40	Negative	Negative	Negative	Negative	Negative	Negative
F	2021	Southern	Johor	15 - 40	Negative	Negative	Negative	Negative	Negative	Negative
F	2021	Southern	Johor	15 - 40	Negative	Negative	Negative	Negative	Negative	Negative
F	2016	Southern	Johor	41 - 65	Negative	Negative	Negative	Negative	Negative	Negative
F	2016	Southern	Johor	41 - 65	Negative	Negative	Negative	Negative	Negative	Negative
F	2016	Southern	Johor	41 - 65	Negative	Negative	Negative	Negative	Negative	Negative
F	2016	Southern	Johor	41 - 65	Negative	Negative	Negative	Negative	Negative	Negative
F	2017	Southern	Johor	41 - 65	Negative	Negative	Negative	Negative	Negative	Negative
F	2017	Southern	Johor	41 - 65	Negative	Negative	Negative	Negative	Negative	Negative
F	2017	Southern	Johor	41 - 65	Negative	Negative	Negative	Negative	Negative	Negative
F	2018	Southern	Johor	41 - 65	Negative	Negative	Negative	Negative	Negative	Negative
F	2018	Southern	Johor	41 - 65	Negative	Negative	Negative	Negative	Negative	Negative
F	2018	Southern	Johor	41 - 65	Negative	Negative	Negative	Negative	Negative	Negative
F	2018	Southern	Johor	41 - 65	Negative	Negative	Negative	Negative	Negative	Negative
F	2018	Southern	Johor	41 - 65	Negative	Negative	Negative	Negative	Negative	Negative
F	2018	Southern	Johor	41 - 65	Negative	Negative	Negative	Negative	Negative	Negative
F	2018	Southern	Johor	41 - 65	Negative	Negative	Negative	Negative	Negative	Negative
F	2018	Southern	Johor	41 - 65	Negative	Negative	Negative	Negative	Negative	Negative
F	2019	Southern	Johor	41 - 65	Negative	Negative	Negative	Negative	Negative	Negative
F	2019	Southern	Johor	41 - 65	Negative	Negative	Negative	Negative	Negative	Negative
F	2019	Southern	Johor	41 - 65	Negative	Negative	Negative	Negative	Negative	Negative
F	2019	Southern	Johor	41 - 65	Negative	Negative	Negative	Negative	Negative	Negative
F	2019	Southern	Johor	41 - 65	Negative	Negative	Negative	Negative	Negative	Negative
F	2020	Southern	Johor	41 - 65	Negative	Negative	Negative	Negative	Negative	Negative
F	2020	Southern	Johor	41 - 65	Negative	Negative	Negative	Negative	Negative	Negative
F	2021	Southern	Johor	41 - 65	Negative	Negative	Negative	Negative	Negative	Negative
F	2021	Southern	Johor	41 - 65	Negative	Negative	Negative	Negative	Negative	Negative
F	2017	Southern	Johor	>65	Negative	Negative	Negative	Negative	Negative	Negative
F	2017	Southern	Johor	>65	Negative	Negative	Negative	Negative	Negative	Negative
F	2018	Southern	Johor	>65	Negative	Negative	Negative	Negative	Negative	Negative
F	2021	Southern	Johor	>65	Negative	Negative	Negative	Negative	Negative	Negative
F	2019	Southern	Johor	15 - 40	Negative	Negative	Negative	Negative	Negative	Negative
F	2018	Southern	Melaka	41 - 65	Negative	Negative	Negative	Negative	Negative	Negative
F	2018	Southern	Melaka	41 - 65	Negative	Negative	Negative	Negative	Negative	Negative
F	2018	Southern	Melaka	41 - 65	Negative	Negative	Negative	Negative	Negative	Negative
F	2019	Southern	Melaka	41 - 65	Negative	Negative	Negative	Negative	Negative	Negative
F	2020	Southern	Melaka	41 - 65	Negative	Negative	Negative	Negative	Negative	Negative
F	2017	Southern	Melaka	>65	Negative	Negative	Negative	Negative	Negative	Negative
F	2021	Southern	Negeri Sembilan	<15	Negative	Negative	Negative	Negative	Negative	Negative
F	2021	Southern	Negeri Sembilan	41 - 65	Negative	Negative	Negative	Negative	Negative	Negative
F	2021	Southern	Negeri Sembilan	15 - 40	Negative	Negative	Negative	Negative	Positive	Negative
F	2017	Southern	Johor	15 - 40	Negative	Negative	Negative	Negative	Negative	Positive
F	2017	Southern	Johor	41 - 65	Negative	Negative	Negative	Negative	Negative	Positive
F	2021	Southern	Melaka	41 - 65	Negative	Negative	Negative	Negative	Negative	Positive
F	2019	Southern	Johor	15 - 40	Negative	Negative	Negative	Positive	Positive	Positive
M	2019	Sarawak	Sarawak	15 - 40	Positive	Positive	Positive	Negative	Negative	Negative
M	2018	Sarawak	Sarawak	15 - 40	Positive	Positive	Positive	Positive	Positive	Negative
M	2019	Sarawak	Sarawak	41 - 65	Positive	Positive	Positive	Positive	Positive	Negative
M	2019	Sarawak	Sarawak	41 - 65	Positive	Positive	Positive	Positive	Positive	Negative
M	2018	Sarawak	Sarawak	15 - 40	Positive	Positive	Positive	Negative	Negative	Positive
M	2019	Sarawak	Sarawak	15 - 40	Positive	Positive	Positive	Negative	Negative	Positive
M	2018	Sarawak	Sarawak	41 - 65	Positive	Positive	Positive	Negative	Negative	Positive
M	2018	Sarawak	Sarawak	15 - 40	Positive	Positive	Positive	Positive	Negative	Positive
M	2019	Sarawak	Sarawak	41 - 65	Positive	Positive	Positive	Positive	Negative	Positive
M	2019	Sarawak	Sarawak	41 - 65	Positive	Positive	Positive	Positive	Negative	Positive
M	2016	Sarawak	Sarawak	15 - 40	Positive	Positive	Positive	Negative	Positive	Positive
M	2017	Sarawak	Sarawak	15 - 40	Positive	Positive	Positive	Negative	Positive	Positive
M	2017	Sarawak	Sarawak	41 - 65	Positive	Positive	Positive	Negative	Positive	Positive
M	2016	Sarawak	Sarawak	15 - 40	Positive	Positive	Positive	Positive	Positive	Positive
M	2016	Sarawak	Sarawak	15 - 40	Positive	Positive	Positive	Positive	Positive	Positive
M	2017	Sarawak	Sarawak	15 - 40	Positive	Positive	Positive	Positive	Positive	Positive
M	2017	Sarawak	Sarawak	15 - 40	Positive	Positive	Positive	Positive	Positive	Positive
M	2018	Sarawak	Sarawak	15 - 40	Positive	Positive	Positive	Positive	Positive	Positive
M	2019	Sarawak	Sarawak	15 - 40	Positive	Positive	Positive	Positive	Positive	Positive
M	2019	Sarawak	Sarawak	15 - 40	Positive	Positive	Positive	Positive	Positive	Positive
M	2016	Sarawak	Sarawak	41 - 65	Positive	Positive	Positive	Positive	Positive	Positive
M	2016	Sarawak	Sarawak	41 - 65	Positive	Positive	Positive	Positive	Positive	Positive
M	2017	Sarawak	Sarawak	41 - 65	Positive	Positive	Positive	Positive	Positive	Positive
M	2017	Sarawak	Sarawak	41 - 65	Positive	Positive	Positive	Positive	Positive	Positive
M	2017	Sarawak	Sarawak	41 - 65	Positive	Positive	Positive	Positive	Positive	Positive
M	2017	Sarawak	Sarawak	41 - 65	Positive	Positive	Positive	Positive	Positive	Positive
M	2017	Sarawak	Sarawak	41 - 65	Positive	Positive	Positive	Positive	Positive	Positive
M	2018	Sarawak	Sarawak	41 - 65	Positive	Positive	Positive	Positive	Positive	Positive
M	2018	Sarawak	Sarawak	41 - 65	Positive	Positive	Positive	Positive	Positive	Positive
M	2018	Sarawak	Sarawak	41 - 65	Positive	Positive	Positive	Positive	Positive	Positive
M	2019	Sarawak	Sarawak	41 - 65	Positive	Positive	Positive	Positive	Positive	Positive
M	2019	Sarawak	Sarawak	41 - 65	Positive	Positive	Positive	Positive	Positive	Positive
M	2019	Sarawak	Sarawak	15 - 40	Positive	Positive	Negative	Negative	Negative	Negative
M	2018	Sarawak	Sarawak	41 - 65	Positive	Positive	Negative	Negative	Negative	Negative
M	2019	Sarawak	Sarawak	15 - 40	Positive	Positive	Negative	Positive	Negative	Negative
M	2020	Sarawak	Sarawak	15 - 40	Positive	Positive	Negative	Positive	Negative	Negative
M	2019	Sarawak	Sarawak	41 - 65	Positive	Positive	Negative	Positive	Negative	Negative
M	2017	Sarawak	Sarawak	<15	Positive	Positive	Negative	Negative	Positive	Negative
M	2016	Sarawak	Sarawak	15 - 40	Positive	Positive	Negative	Negative	Positive	Negative
M	2016	Sarawak	Sarawak	15 - 40	Positive	Positive	Negative	Negative	Positive	Negative
M	2016	Sarawak	Sarawak	41 - 65	Positive	Positive	Negative	Negative	Positive	Negative
M	2016	Sarawak	Sarawak	15 - 40	Positive	Positive	Negative	Positive	Positive	Negative
M	2018	Sarawak	Sarawak	41 - 65	Positive	Positive	Negative	Positive	Positive	Negative
M	2018	Sarawak	Sarawak	15 - 40	Positive	Positive	Negative	Positive	Negative	Positive
M	2016	Sarawak	Sarawak	41 - 65	Positive	Positive	Negative	Positive	Positive	Positive
M	2018	Sarawak	Sarawak	>65	Positive	Positive	Negative	Positive	Positive	Positive
M	2017	Sarawak	Sarawak	15 - 40	Positive	Negative	Positive	Negative	Negative	Negative
M	2019	Sarawak	Sarawak	15 - 40	Positive	Negative	Positive	Positive	Negative	Negative
M	2019	Sarawak	Sarawak	41 - 65	Positive	Negative	Positive	Positive	Negative	Negative
M	2019	Sarawak	Sarawak	15 - 40	Positive	Negative	Positive	Negative	Negative	Positive
M	2019	Sarawak	Sarawak	15 - 40	Positive	Negative	Positive	Negative	Negative	Positive
M	2017	Sarawak	Sarawak	41 - 65	Positive	Negative	Positive	Negative	Negative	Positive
M	2019	Sarawak	Sarawak	15 - 40	Positive	Negative	Positive	Positive	Negative	Positive
M	2019	Sarawak	Sarawak	15 - 40	Positive	Negative	Positive	Positive	Negative	Positive
M	2019	Sarawak	Sarawak	15 - 40	Positive	Negative	Positive	Positive	Negative	Positive
M	2019	Sarawak	Sarawak	15 - 40	Positive	Negative	Positive	Positive	Negative	Positive
M	2020	Sarawak	Sarawak	15 - 40	Positive	Negative	Positive	Positive	Negative	Positive
M	2019	Sarawak	Sarawak	41 - 65	Positive	Negative	Positive	Positive	Negative	Positive
M	2018	Sarawak	Sarawak	41 - 65	Positive	Negative	Positive	Negative	Positive	Positive
M	2018	Sarawak	Sarawak	15 - 40	Positive	Negative	Positive	Positive	Positive	Positive
M	2016	Sarawak	Sarawak	41 - 65	Positive	Negative	Positive	Positive	Positive	Positive
M	2018	Sarawak	Sarawak	41 - 65	Positive	Negative	Positive	Positive	Positive	Positive
M	2021	Sarawak	Sarawak	41 - 65	Positive	Negative	Positive	Positive	Positive	Positive
M	2018	Sarawak	Sarawak	>65	Positive	Negative	Positive	Positive	Positive	Positive
M	2019	Sarawak	Sarawak	<15	Positive	Negative	Negative	Negative	Negative	Negative
M	2017	Sarawak	Sarawak	15 - 40	Positive	Negative	Negative	Negative	Negative	Negative
M	2018	Sarawak	Sarawak	15 - 40	Positive	Negative	Negative	Negative	Negative	Negative
M	2019	Sarawak	Sarawak	15 - 40	Positive	Negative	Negative	Negative	Negative	Negative
M	2019	Sarawak	Sarawak	41 - 65	Positive	Negative	Negative	Negative	Negative	Negative
M	2020	Sarawak	Sarawak	41 - 65	Positive	Negative	Negative	Negative	Negative	Negative
M	2020	Sarawak	Sarawak	41 - 65	Positive	Negative	Negative	Negative	Negative	Negative
M	2019	Sarawak	Sarawak	15 - 40	Positive	Negative	Negative	Positive	Negative	Negative
M	2019	Sarawak	Sarawak	15 - 40	Positive	Negative	Negative	Positive	Negative	Negative
M	2020	Sarawak	Sarawak	15 - 40	Positive	Negative	Negative	Positive	Negative	Negative
M	2018	Sarawak	Sarawak	41 - 65	Positive	Negative	Negative	Positive	Negative	Negative
M	2019	Sarawak	Sarawak	41 - 65	Positive	Negative	Negative	Positive	Negative	Negative
M	2019	Sarawak	Sarawak	41 - 65	Positive	Negative	Negative	Positive	Negative	Negative
M	2019	Sarawak	Sarawak	41 - 65	Positive	Negative	Negative	Positive	Negative	Negative
M	2019	Sarawak	Sarawak	15 - 40	Positive	Negative	Negative	Positive	Negative	Positive
M	2019	Sarawak	Sarawak	15 - 40	Positive	Negative	Negative	Positive	Negative	Positive
M	2018	Sarawak	Sarawak	41 - 65	Positive	Negative	Negative	Positive	Negative	Positive
M	2019	Sarawak	Sarawak	41 - 65	Positive	Negative	Negative	Positive	Negative	Positive
M	2019	Sarawak	Sarawak	41 - 65	Positive	Negative	Negative	Positive	Negative	Positive
M	2019	Sarawak	Sarawak	41 - 65	Positive	Negative	Negative	Positive	Negative	Positive
M	2019	Sarawak	Sarawak	>65	Positive	Negative	Negative	Positive	Negative	Positive
M	2019	Sarawak	Sarawak	15 - 40	Positive	Negative	Negative	Positive	Positive	Positive
M	2019	Sarawak	Sarawak	15 - 40	Positive	Negative	Negative	Positive	Positive	Positive
M	2019	Sarawak	Sarawak	41 - 65	Positive	Negative	Negative	Positive	Positive	Positive
M	2021	Sarawak	Sarawak	41 - 65	Positive	Negative	Negative	Positive	Positive	Positive
M	2017	Sarawak	Sarawak	>65	Positive	Negative	Negative	Positive	Positive	Positive
M	2019	Sarawak	Sarawak	>65	Positive	Negative	Negative	Positive	Positive	Positive
M	2016	Sarawak	Sarawak	15 - 40	Negative	Positive	Positive	Negative	Positive	Negative
M	2016	Sarawak	Sarawak	41 - 65	Negative	Positive	Positive	Negative	Positive	Negative
M	2019	Sarawak	Sarawak	41 - 65	Negative	Positive	Positive	Negative	Negative	Positive
M	2017	Sarawak	Sarawak	41 - 65	Negative	Positive	Positive	Positive	Negative	Positive
M	2016	Sarawak	Sarawak	<15	Negative	Positive	Positive	Negative	Positive	Positive
M	2017	Sarawak	Sarawak	41 - 65	Negative	Positive	Positive	Negative	Positive	Positive
M	2018	Sarawak	Sarawak	>65	Negative	Positive	Positive	Negative	Positive	Positive
M	2019	Sarawak	Sarawak	41 - 65	Negative	Positive	Positive	Positive	Positive	Positive
M	2016	Sarawak	Sarawak	15 - 40	Negative	Positive	Negative	Negative	Negative	Negative
M	2018	Sarawak	Sarawak	41 - 65	Negative	Positive	Negative	Negative	Negative	Negative
M	2019	Sarawak	Sarawak	15 - 40	Negative	Positive	Negative	Positive	Negative	Negative
M	2016	Sarawak	Sarawak	<15	Negative	Positive	Negative	Negative	Positive	Negative
M	2017	Sarawak	Sarawak	15 - 40	Negative	Positive	Negative	Negative	Positive	Negative
M	2019	Sarawak	Sarawak	15 - 40	Negative	Positive	Negative	Negative	Positive	Negative
M	2020	Sarawak	Sarawak	15 - 40	Negative	Positive	Negative	Negative	Positive	Negative
M	2020	Sarawak	Sarawak	41 - 65	Negative	Positive	Negative	Negative	Positive	Negative
M	2016	Sarawak	Sarawak	15 - 40	Negative	Positive	Negative	Positive	Positive	Negative
M	2017	Sarawak	Sarawak	41 - 65	Negative	Positive	Negative	Positive	Positive	Negative
M	2020	Sarawak	Sarawak	15 - 40	Negative	Positive	Negative	Negative	Positive	Positive
M	2016	Sarawak	Sarawak	41 - 65	Negative	Positive	Negative	Negative	Positive	Positive
M	2016	Sarawak	Sarawak	41 - 65	Negative	Positive	Negative	Negative	Positive	Positive
M	2016	Sarawak	Sarawak	41 - 65	Negative	Positive	Negative	Negative	Positive	Positive
M	2020	Sarawak	Sarawak	41 - 65	Negative	Positive	Negative	Negative	Positive	Positive
M	2017	Sarawak	Sarawak	>65	Negative	Positive	Negative	Negative	Positive	Positive
M	2016	Sarawak	Sarawak	15 - 40	Negative	Positive	Negative	Positive	Positive	Positive
M	2017	Sarawak	Sarawak	41 - 65	Negative	Positive	Negative	Positive	Positive	Positive
M	2018	Sarawak	Sarawak	41 - 65	Negative	Positive	Negative	Positive	Positive	Positive
M	2019	Sarawak	Sarawak	<15	Negative	Negative	Positive	Negative	Negative	Negative
M	2018	Sarawak	Sarawak	15 - 40	Negative	Negative	Positive	Negative	Negative	Negative
M	2020	Sarawak	Sarawak	41 - 65	Negative	Negative	Positive	Negative	Negative	Negative
M	2017	Sarawak	Sarawak	15 - 40	Negative	Negative	Positive	Negative	Positive	Negative
M	2018	Sarawak	Sarawak	41 - 65	Negative	Negative	Positive	Negative	Negative	Positive
M	2018	Sarawak	Sarawak	15 - 40	Negative	Negative	Positive	Positive	Negative	Positive
M	2017	Sarawak	Sarawak	41 - 65	Negative	Negative	Positive	Negative	Positive	Positive
M	2017	Sarawak	Sarawak	<15	Negative	Negative	Negative	Negative	Negative	Negative
M	2017	Sarawak	Sarawak	<15	Negative	Negative	Negative	Negative	Negative	Negative
M	2018	Sarawak	Sarawak	<15	Negative	Negative	Negative	Negative	Negative	Negative
M	2018	Sarawak	Sarawak	<15	Negative	Negative	Negative	Negative	Negative	Negative
M	2018	Sarawak	Sarawak	<15	Negative	Negative	Negative	Negative	Negative	Negative
M	2018	Sarawak	Sarawak	<15	Negative	Negative	Negative	Negative	Negative	Negative
M	2016	Sarawak	Sarawak	15 - 40	Negative	Negative	Negative	Negative	Negative	Negative
M	2017	Sarawak	Sarawak	15 - 40	Negative	Negative	Negative	Negative	Negative	Negative
M	2017	Sarawak	Sarawak	15 - 40	Negative	Negative	Negative	Negative	Negative	Negative
M	2018	Sarawak	Sarawak	15 - 40	Negative	Negative	Negative	Negative	Negative	Negative
M	2018	Sarawak	Sarawak	15 - 40	Negative	Negative	Negative	Negative	Negative	Negative
M	2018	Sarawak	Sarawak	15 - 40	Negative	Negative	Negative	Negative	Negative	Negative
M	2018	Sarawak	Sarawak	15 - 40	Negative	Negative	Negative	Negative	Negative	Negative
M	2018	Sarawak	Sarawak	15 - 40	Negative	Negative	Negative	Negative	Negative	Negative
M	2018	Sarawak	Sarawak	15 - 40	Negative	Negative	Negative	Negative	Negative	Negative
M	2018	Sarawak	Sarawak	15 - 40	Negative	Negative	Negative	Negative	Negative	Negative
M	2018	Sarawak	Sarawak	15 - 40	Negative	Negative	Negative	Negative	Negative	Negative
M	2019	Sarawak	Sarawak	15 - 40	Negative	Negative	Negative	Negative	Negative	Negative
M	2019	Sarawak	Sarawak	15 - 40	Negative	Negative	Negative	Negative	Negative	Negative
M	2019	Sarawak	Sarawak	15 - 40	Negative	Negative	Negative	Negative	Negative	Negative
M	2019	Sarawak	Sarawak	15 - 40	Negative	Negative	Negative	Negative	Negative	Negative
M	2019	Sarawak	Sarawak	15 - 40	Negative	Negative	Negative	Negative	Negative	Negative
M	2019	Sarawak	Sarawak	15 - 40	Negative	Negative	Negative	Negative	Negative	Negative
M	2019	Sarawak	Sarawak	15 - 40	Negative	Negative	Negative	Negative	Negative	Negative
M	2019	Sarawak	Sarawak	15 - 40	Negative	Negative	Negative	Negative	Negative	Negative
M	2019	Sarawak	Sarawak	15 - 40	Negative	Negative	Negative	Negative	Negative	Negative
M	2019	Sarawak	Sarawak	15 - 40	Negative	Negative	Negative	Negative	Negative	Negative
M	2019	Sarawak	Sarawak	15 - 40	Negative	Negative	Negative	Negative	Negative	Negative
M	2020	Sarawak	Sarawak	15 - 40	Negative	Negative	Negative	Negative	Negative	Negative
M	2020	Sarawak	Sarawak	15 - 40	Negative	Negative	Negative	Negative	Negative	Negative
M	2020	Sarawak	Sarawak	15 - 40	Negative	Negative	Negative	Negative	Negative	Negative
M	2020	Sarawak	Sarawak	15 - 40	Negative	Negative	Negative	Negative	Negative	Negative
M	2020	Sarawak	Sarawak	15 - 40	Negative	Negative	Negative	Negative	Negative	Negative
M	2020	Sarawak	Sarawak	15 - 40	Negative	Negative	Negative	Negative	Negative	Negative
M	2020	Sarawak	Sarawak	15 - 40	Negative	Negative	Negative	Negative	Negative	Negative
M	2020	Sarawak	Sarawak	15 - 40	Negative	Negative	Negative	Negative	Negative	Negative
M	2020	Sarawak	Sarawak	15 - 40	Negative	Negative	Negative	Negative	Negative	Negative
M	2020	Sarawak	Sarawak	15 - 40	Negative	Negative	Negative	Negative	Negative	Negative
M	2020	Sarawak	Sarawak	15 - 40	Negative	Negative	Negative	Negative	Negative	Negative
M	2020	Sarawak	Sarawak	15 - 40	Negative	Negative	Negative	Negative	Negative	Negative
M	2020	Sarawak	Sarawak	15 - 40	Negative	Negative	Negative	Negative	Negative	Negative
M	2021	Sarawak	Sarawak	15 - 40	Negative	Negative	Negative	Negative	Negative	Negative
M	2021	Sarawak	Sarawak	15 - 40	Negative	Negative	Negative	Negative	Negative	Negative
M	2021	Sarawak	Sarawak	15 - 40	Negative	Negative	Negative	Negative	Negative	Negative
M	2021	Sarawak	Sarawak	15 - 40	Negative	Negative	Negative	Negative	Negative	Negative
M	2021	Sarawak	Sarawak	15 - 40	Negative	Negative	Negative	Negative	Negative	Negative
M	2021	Sarawak	Sarawak	15 - 40	Negative	Negative	Negative	Negative	Negative	Negative
M	2021	Sarawak	Sarawak	15 - 40	Negative	Negative	Negative	Negative	Negative	Negative
M	2016	Sarawak	Sarawak	41 - 65	Negative	Negative	Negative	Negative	Negative	Negative
M	2016	Sarawak	Sarawak	41 - 65	Negative	Negative	Negative	Negative	Negative	Negative
M	2017	Sarawak	Sarawak	41 - 65	Negative	Negative	Negative	Negative	Negative	Negative
M	2017	Sarawak	Sarawak	41 - 65	Negative	Negative	Negative	Negative	Negative	Negative
M	2018	Sarawak	Sarawak	41 - 65	Negative	Negative	Negative	Negative	Negative	Negative
M	2018	Sarawak	Sarawak	41 - 65	Negative	Negative	Negative	Negative	Negative	Negative
M	2018	Sarawak	Sarawak	41 - 65	Negative	Negative	Negative	Negative	Negative	Negative
M	2018	Sarawak	Sarawak	41 - 65	Negative	Negative	Negative	Negative	Negative	Negative
M	2018	Sarawak	Sarawak	41 - 65	Negative	Negative	Negative	Negative	Negative	Negative
M	2019	Sarawak	Sarawak	41 - 65	Negative	Negative	Negative	Negative	Negative	Negative
M	2019	Sarawak	Sarawak	41 - 65	Negative	Negative	Negative	Negative	Negative	Negative
M	2019	Sarawak	Sarawak	41 - 65	Negative	Negative	Negative	Negative	Negative	Negative
M	2019	Sarawak	Sarawak	41 - 65	Negative	Negative	Negative	Negative	Negative	Negative
M	2019	Sarawak	Sarawak	41 - 65	Negative	Negative	Negative	Negative	Negative	Negative
M	2019	Sarawak	Sarawak	41 - 65	Negative	Negative	Negative	Negative	Negative	Negative
M	2019	Sarawak	Sarawak	41 - 65	Negative	Negative	Negative	Negative	Negative	Negative
M	2019	Sarawak	Sarawak	41 - 65	Negative	Negative	Negative	Negative	Negative	Negative
M	2019	Sarawak	Sarawak	41 - 65	Negative	Negative	Negative	Negative	Negative	Negative
M	2019	Sarawak	Sarawak	41 - 65	Negative	Negative	Negative	Negative	Negative	Negative
M	2020	Sarawak	Sarawak	41 - 65	Negative	Negative	Negative	Negative	Negative	Negative
M	2020	Sarawak	Sarawak	41 - 65	Negative	Negative	Negative	Negative	Negative	Negative
M	2020	Sarawak	Sarawak	41 - 65	Negative	Negative	Negative	Negative	Negative	Negative
M	2021	Sarawak	Sarawak	41 - 65	Negative	Negative	Negative	Negative	Negative	Negative
M	2021	Sarawak	Sarawak	41 - 65	Negative	Negative	Negative	Negative	Negative	Negative
M	2021	Sarawak	Sarawak	41 - 65	Negative	Negative	Negative	Negative	Negative	Negative
M	2021	Sarawak	Sarawak	41 - 65	Negative	Negative	Negative	Negative	Negative	Negative
M	2021	Sarawak	Sarawak	41 - 65	Negative	Negative	Negative	Negative	Negative	Negative
M	2018	Sarawak	Sarawak	>65	Negative	Negative	Negative	Negative	Negative	Negative
M	2018	Sarawak	Sarawak	>65	Negative	Negative	Negative	Negative	Negative	Negative
M	2018	Sarawak	Sarawak	>65	Negative	Negative	Negative	Negative	Negative	Negative
M	2019	Sarawak	Sarawak	>65	Negative	Negative	Negative	Negative	Negative	Negative
M	2020	Sarawak	Sarawak	>65	Negative	Negative	Negative	Negative	Negative	Negative
M	2021	Sarawak	Sarawak	>65	Negative	Negative	Negative	Negative	Negative	Negative
M	2019	Sarawak	Sarawak	15 - 40	Negative	Negative	Negative	Positive	Negative	Negative
M	2019	Sarawak	Sarawak	15 - 40	Negative	Negative	Negative	Positive	Negative	Negative
M	2019	Sarawak	Sarawak	15 - 40	Negative	Negative	Negative	Positive	Negative	Negative
M	2020	Sarawak	Sarawak	15 - 40	Negative	Negative	Negative	Positive	Negative	Negative
M	2021	Sarawak	Sarawak	15 - 40	Negative	Negative	Negative	Positive	Negative	Negative
M	2019	Sarawak	Sarawak	41 - 65	Negative	Negative	Negative	Positive	Negative	Negative
M	2019	Sarawak	Sarawak	41 - 65	Negative	Negative	Negative	Positive	Negative	Negative
M	2019	Sarawak	Sarawak	41 - 65	Negative	Negative	Negative	Positive	Negative	Negative
M	2019	Sarawak	Sarawak	41 - 65	Negative	Negative	Negative	Positive	Negative	Negative
M	2019	Sarawak	Sarawak	41 - 65	Negative	Negative	Negative	Positive	Negative	Negative
M	2020	Sarawak	Sarawak	41 - 65	Negative	Negative	Negative	Positive	Negative	Negative
M	2021	Sarawak	Sarawak	41 - 65	Negative	Negative	Negative	Positive	Negative	Negative
M	2021	Sarawak	Sarawak	41 - 65	Negative	Negative	Negative	Positive	Negative	Negative
M	2016	Sarawak	Sarawak	15 - 40	Negative	Negative	Negative	Negative	Positive	Negative
M	2020	Sarawak	Sarawak	15 - 40	Negative	Negative	Negative	Negative	Positive	Negative
M	2016	Sarawak	Sarawak	41 - 65	Negative	Negative	Negative	Negative	Positive	Negative
M	2016	Sarawak	Sarawak	41 - 65	Negative	Negative	Negative	Negative	Positive	Negative
M	2018	Sarawak	Sarawak	41 - 65	Negative	Negative	Negative	Negative	Positive	Negative
M	2018	Sarawak	Sarawak	41 - 65	Negative	Negative	Negative	Negative	Positive	Negative
M	2021	Sarawak	Sarawak	41 - 65	Negative	Negative	Negative	Negative	Positive	Negative
M	2018	Sarawak	Sarawak	>65	Negative	Negative	Negative	Negative	Positive	Negative
M	2016	Sarawak	Sarawak	41 - 65	Negative	Negative	Negative	Positive	Positive	Negative
M	2018	Sarawak	Sarawak	41 - 65	Negative	Negative	Negative	Positive	Positive	Negative
M	2020	Sarawak	Sarawak	41 - 65	Negative	Negative	Negative	Positive	Positive	Negative
M	2016	Sarawak	Sarawak	>65	Negative	Negative	Negative	Positive	Positive	Negative
M	2017	Sarawak	Sarawak	>65	Negative	Negative	Negative	Positive	Positive	Negative
M	2019	Sarawak	Sarawak	15 - 40	Negative	Negative	Negative	Negative	Negative	Positive
M	2019	Sarawak	Sarawak	15 - 40	Negative	Negative	Negative	Negative	Negative	Positive
M	2017	Sarawak	Sarawak	41 - 65	Negative	Negative	Negative	Negative	Negative	Positive
M	2018	Sarawak	Sarawak	41 - 65	Negative	Negative	Negative	Negative	Negative	Positive
M	2018	Sarawak	Sarawak	41 - 65	Negative	Negative	Negative	Negative	Negative	Positive
M	2019	Sarawak	Sarawak	41 - 65	Negative	Negative	Negative	Negative	Negative	Positive
M	2020	Sarawak	Sarawak	41 - 65	Negative	Negative	Negative	Negative	Negative	Positive
M	2017	Sarawak	Sarawak	>65	Negative	Negative	Negative	Negative	Negative	Positive
M	2019	Sarawak	Sarawak	>65	Negative	Negative	Negative	Negative	Negative	Positive
M	2017	Sarawak	Sarawak	15 - 40	Negative	Negative	Negative	Positive	Negative	Positive
M	2019	Sarawak	Sarawak	15 - 40	Negative	Negative	Negative	Positive	Negative	Positive
M	2017	Sarawak	Sarawak	41 - 65	Negative	Negative	Negative	Positive	Negative	Positive
M	2019	Sarawak	Sarawak	41 - 65	Negative	Negative	Negative	Positive	Negative	Positive
M	2017	Sarawak	Sarawak	>65	Negative	Negative	Negative	Positive	Negative	Positive
M	2019	Sarawak	Sarawak	>65	Negative	Negative	Negative	Positive	Negative	Positive
M	2016	Sarawak	Sarawak	41 - 65	Negative	Negative	Negative	Negative	Positive	Positive
M	2018	Sarawak	Sarawak	41 - 65	Negative	Negative	Negative	Negative	Positive	Positive
M	2018	Sarawak	Sarawak	15 - 40	Negative	Negative	Negative	Positive	Positive	Positive
M	2020	Sarawak	Sarawak	15 - 40	Negative	Negative	Negative	Positive	Positive	Positive
M	2017	Sarawak	Sarawak	41 - 65	Negative	Negative	Negative	Positive	Positive	Positive
M	2018	Sarawak	Sarawak	41 - 65	Negative	Negative	Negative	Positive	Positive	Positive
M	2021	Sarawak	Sarawak	41 - 65	Negative	Negative	Negative	Positive	Positive	Positive
M	2019	Sarawak	Sarawak	>65	Negative	Negative	Negative	Positive	Positive	Positive
M	2019	Sabah	Sabah	<15	Positive	Positive	Positive	Negative	Negative	Negative
M	2018	Sabah	Sabah	15 - 40	Positive	Positive	Positive	Negative	Negative	Negative
M	2018	Sabah	Sabah	15 - 40	Positive	Positive	Positive	Negative	Negative	Negative
M	2018	Sabah	Sabah	41 - 65	Positive	Positive	Positive	Negative	Negative	Negative
M	2018	Sabah	Sabah	15 - 40	Positive	Positive	Positive	Positive	Negative	Negative
M	2018	Sabah	Sabah	15 - 40	Positive	Positive	Positive	Negative	Positive	Negative
M	2018	Sabah	Sabah	<15	Positive	Positive	Positive	Positive	Positive	Negative
M	2018	Sabah	Sabah	15 - 40	Positive	Positive	Positive	Negative	Negative	Positive
M	2019	Sabah	Sabah	15 - 40	Positive	Positive	Positive	Negative	Negative	Positive
M	2019	Sabah	Sabah	<15	Positive	Positive	Positive	Positive	Negative	Positive
M	2018	Sabah	Sabah	15 - 40	Positive	Positive	Positive	Positive	Negative	Positive
M	2019	Sabah	Sabah	15 - 40	Positive	Positive	Positive	Positive	Negative	Positive
M	2017	Sabah	Sabah	41 - 65	Positive	Positive	Positive	Negative	Positive	Positive
M	2018	Sabah	Sabah	<15	Positive	Positive	Positive	Positive	Positive	Positive
M	2018	Sabah	Sabah	<15	Positive	Positive	Positive	Positive	Positive	Positive
M	2018	Sabah	Sabah	15 - 40	Positive	Positive	Positive	Positive	Positive	Positive
M	2018	Sabah	Sabah	15 - 40	Positive	Positive	Positive	Positive	Positive	Positive
M	2017	Sabah	Sabah	41 - 65	Positive	Positive	Positive	Positive	Positive	Positive
M	2018	Sabah	Sabah	41 - 65	Positive	Positive	Positive	Positive	Positive	Positive
M	2019	Sabah	Sabah	41 - 65	Positive	Positive	Positive	Positive	Positive	Positive
M	2019	Sabah	Sabah	41 - 65	Positive	Positive	Positive	Positive	Positive	Positive
M	2018	Sabah	Sabah	>65	Positive	Positive	Positive	Positive	Positive	Positive
M	2016	Sabah	Sabah	15 - 40	Positive	Positive	Negative	Negative	Positive	Negative
M	2018	Sabah	Sabah	<15	Positive	Positive	Negative	Positive	Positive	Negative
M	2018	Sabah	Sabah	15 - 40	Positive	Positive	Negative	Negative	Negative	Positive
M	2018	Sabah	Sabah	15 - 40	Positive	Positive	Negative	Positive	Positive	Positive
M	2018	Sabah	Sabah	15 - 40	Positive	Positive	Negative	Positive	Positive	Positive
M	2016	Sabah	Sabah	41 - 65	Positive	Positive	Negative	Positive	Positive	Positive
M	2018	Sabah	Sabah	41 - 65	Positive	Positive	Negative	Positive	Positive	Positive
M	2019	Sabah	Sabah	<15	Positive	Negative	Positive	Negative	Negative	Negative
M	2018	Sabah	Sabah	15 - 40	Positive	Negative	Positive	Negative	Negative	Negative
M	2019	Sabah	Sabah	41 - 65	Positive	Negative	Positive	Positive	Negative	Negative
M	2017	Sabah	Sabah	15 - 40	Positive	Negative	Positive	Negative	Negative	Positive
M	2021	Sabah	Sabah	<15	Positive	Negative	Positive	Positive	Negative	Positive
M	2019	Sabah	Sabah	15 - 40	Positive	Negative	Positive	Positive	Negative	Positive
M	2019	Sabah	Sabah	15 - 40	Positive	Negative	Positive	Positive	Negative	Positive
M	2019	Sabah	Sabah	41 - 65	Positive	Negative	Positive	Positive	Negative	Positive
M	2017	Sabah	Sabah	15 - 40	Positive	Negative	Positive	Negative	Positive	Positive
M	2018	Sabah	Sabah	15 - 40	Positive	Negative	Positive	Positive	Positive	Positive
M	2019	Sabah	Sabah	15 - 40	Positive	Negative	Positive	Positive	Positive	Positive
M	2019	Sabah	Sabah	15 - 40	Positive	Negative	Positive	Positive	Positive	Positive
M	2019	Sabah	Sabah	15 - 40	Positive	Negative	Negative	Negative	Negative	Negative
M	2019	Sabah	Sabah	15 - 40	Positive	Negative	Negative	Negative	Negative	Negative
M	2019	Sabah	Sabah	41 - 65	Positive	Negative	Negative	Negative	Negative	Negative
M	2020	Sabah	Sabah	41 - 65	Positive	Negative	Negative	Negative	Negative	Negative
M	2018	Sabah	Sabah	>65	Positive	Negative	Negative	Negative	Negative	Negative
M	2021	Sabah	Sabah	<15	Positive	Negative	Negative	Positive	Negative	Negative
M	2018	Sabah	Sabah	15 - 40	Positive	Negative	Negative	Positive	Negative	Negative
M	2018	Sabah	Sabah	15 - 40	Positive	Negative	Negative	Positive	Negative	Negative
M	2018	Sabah	Sabah	41 - 65	Positive	Negative	Negative	Negative	Positive	Negative
M	2018	Sabah	Sabah	15 - 40	Positive	Negative	Negative	Positive	Positive	Negative
M	2019	Sabah	Sabah	15 - 40	Positive	Negative	Negative	Positive	Positive	Negative
M	2019	Sabah	Sabah	15 - 40	Positive	Negative	Negative	Negative	Negative	Positive
M	2019	Sabah	Sabah	15 - 40	Positive	Negative	Negative	Positive	Negative	Positive
M	2019	Sabah	Sabah	15 - 40	Positive	Negative	Negative	Positive	Negative	Positive
M	2016	Sabah	Sabah	15 - 40	Positive	Negative	Negative	Positive	Positive	Positive
M	2018	Sabah	Sabah	15 - 40	Negative	Positive	Positive	Negative	Negative	Negative
M	2017	Sabah	Sabah	<15	Negative	Positive	Positive	Negative	Positive	Negative
M	2016	Sabah	Sabah	15 - 40	Negative	Positive	Positive	Negative	Positive	Negative
M	2017	Sabah	Sabah	15 - 40	Negative	Positive	Positive	Negative	Positive	Negative
M	2017	Sabah	Sabah	41 - 65	Negative	Positive	Positive	Negative	Negative	Positive
M	2018	Sabah	Sabah	41 - 65	Negative	Positive	Positive	Negative	Negative	Positive
M	2016	Sabah	Sabah	15 - 40	Negative	Positive	Positive	Negative	Positive	Positive
M	2017	Sabah	Sabah	15 - 40	Negative	Positive	Positive	Negative	Positive	Positive
M	2017	Sabah	Sabah	41 - 65	Negative	Positive	Positive	Negative	Positive	Positive
M	2018	Sabah	Sabah	15 - 40	Negative	Positive	Negative	Negative	Negative	Negative
M	2016	Sabah	Sabah	41 - 65	Negative	Positive	Negative	Negative	Negative	Negative
M	2016	Sabah	Sabah	15 - 40	Negative	Positive	Negative	Negative	Positive	Negative
M	2016	Sabah	Sabah	15 - 40	Negative	Positive	Negative	Negative	Positive	Negative
M	2016	Sabah	Sabah	15 - 40	Negative	Positive	Negative	Negative	Positive	Negative
M	2016	Sabah	Sabah	41 - 65	Negative	Positive	Negative	Negative	Positive	Negative
M	2016	Sabah	Sabah	41 - 65	Negative	Positive	Negative	Negative	Positive	Negative
M	2018	Sabah	Sabah	41 - 65	Negative	Positive	Negative	Negative	Positive	Negative
M	2018	Sabah	Sabah	41 - 65	Negative	Positive	Negative	Negative	Positive	Negative
M	2020	Sabah	Sabah	41 - 65	Negative	Positive	Negative	Negative	Positive	Negative
M	2017	Sabah	Sabah	>65	Negative	Positive	Negative	Negative	Positive	Negative
M	2019	Sabah	Sabah	15 - 40	Negative	Positive	Negative	Positive	Positive	Negative
M	2019	Sabah	Sabah	41 - 65	Negative	Positive	Negative	Positive	Positive	Negative
M	2016	Sabah	Sabah	41 - 65	Negative	Positive	Negative	Negative	Positive	Positive
M	2017	Sabah	Sabah	41 - 65	Negative	Positive	Negative	Negative	Positive	Positive
M	2018	Sabah	Sabah	41 - 65	Negative	Positive	Negative	Negative	Positive	Positive
M	2017	Sabah	Sabah	41 - 65	Negative	Positive	Negative	Positive	Positive	Positive
M	2018	Sabah	Sabah	15 - 40	Negative	Negative	Positive	Negative	Positive	Negative
M	2021	Sabah	Sabah	15 - 40	Negative	Negative	Positive	Positive	Negative	Positive
M	2017	Sabah	Sabah	41 - 65	Negative	Negative	Positive	Negative	Positive	Positive
M	2019	Sabah	Sabah	15 - 40	Negative	Negative	Positive	Positive	Positive	Positive
M	2016	Sabah	Sabah	<15	Negative	Negative	Negative	Negative	Negative	Negative
M	2019	Sabah	Sabah	<15	Negative	Negative	Negative	Negative	Negative	Negative
M	2019	Sabah	Sabah	<15	Negative	Negative	Negative	Negative	Negative	Negative
M	2021	Sabah	Sabah	<15	Negative	Negative	Negative	Negative	Negative	Negative
M	2021	Sabah	Sabah	<15	Negative	Negative	Negative	Negative	Negative	Negative
M	2021	Sabah	Sabah	<15	Negative	Negative	Negative	Negative	Negative	Negative
M	2017	Sabah	Sabah	15 - 40	Negative	Negative	Negative	Negative	Negative	Negative
M	2017	Sabah	Sabah	15 - 40	Negative	Negative	Negative	Negative	Negative	Negative
M	2017	Sabah	Sabah	15 - 40	Negative	Negative	Negative	Negative	Negative	Negative
M	2017	Sabah	Sabah	15 - 40	Negative	Negative	Negative	Negative	Negative	Negative
M	2017	Sabah	Sabah	15 - 40	Negative	Negative	Negative	Negative	Negative	Negative
M	2017	Sabah	Sabah	15 - 40	Negative	Negative	Negative	Negative	Negative	Negative
M	2018	Sabah	Sabah	15 - 40	Negative	Negative	Negative	Negative	Negative	Negative
M	2018	Sabah	Sabah	15 - 40	Negative	Negative	Negative	Negative	Negative	Negative
M	2018	Sabah	Sabah	15 - 40	Negative	Negative	Negative	Negative	Negative	Negative
M	2018	Sabah	Sabah	15 - 40	Negative	Negative	Negative	Negative	Negative	Negative
M	2018	Sabah	Sabah	15 - 40	Negative	Negative	Negative	Negative	Negative	Negative
M	2018	Sabah	Sabah	15 - 40	Negative	Negative	Negative	Negative	Negative	Negative
M	2018	Sabah	Sabah	15 - 40	Negative	Negative	Negative	Negative	Negative	Negative
M	2018	Sabah	Sabah	15 - 40	Negative	Negative	Negative	Negative	Negative	Negative
M	2018	Sabah	Sabah	15 - 40	Negative	Negative	Negative	Negative	Negative	Negative
M	2018	Sabah	Sabah	15 - 40	Negative	Negative	Negative	Negative	Negative	Negative
M	2018	Sabah	Sabah	15 - 40	Negative	Negative	Negative	Negative	Negative	Negative
M	2018	Sabah	Sabah	15 - 40	Negative	Negative	Negative	Negative	Negative	Negative
M	2018	Sabah	Sabah	15 - 40	Negative	Negative	Negative	Negative	Negative	Negative
M	2019	Sabah	Sabah	15 - 40	Negative	Negative	Negative	Negative	Negative	Negative
M	2019	Sabah	Sabah	15 - 40	Negative	Negative	Negative	Negative	Negative	Negative
M	2019	Sabah	Sabah	15 - 40	Negative	Negative	Negative	Negative	Negative	Negative
M	2019	Sabah	Sabah	15 - 40	Negative	Negative	Negative	Negative	Negative	Negative
M	2020	Sabah	Sabah	15 - 40	Negative	Negative	Negative	Negative	Negative	Negative
M	2020	Sabah	Sabah	15 - 40	Negative	Negative	Negative	Negative	Negative	Negative
M	2020	Sabah	Sabah	15 - 40	Negative	Negative	Negative	Negative	Negative	Negative
M	2021	Sabah	Sabah	15 - 40	Negative	Negative	Negative	Negative	Negative	Negative
M	2021	Sabah	Sabah	15 - 40	Negative	Negative	Negative	Negative	Negative	Negative
M	2021	Sabah	Sabah	15 - 40	Negative	Negative	Negative	Negative	Negative	Negative
M	2016	Sabah	Sabah	41 - 65	Negative	Negative	Negative	Negative	Negative	Negative
M	2016	Sabah	Sabah	41 - 65	Negative	Negative	Negative	Negative	Negative	Negative
M	2017	Sabah	Sabah	41 - 65	Negative	Negative	Negative	Negative	Negative	Negative
M	2018	Sabah	Sabah	41 - 65	Negative	Negative	Negative	Negative	Negative	Negative
M	2018	Sabah	Sabah	41 - 65	Negative	Negative	Negative	Negative	Negative	Negative
M	2018	Sabah	Sabah	41 - 65	Negative	Negative	Negative	Negative	Negative	Negative
M	2018	Sabah	Sabah	41 - 65	Negative	Negative	Negative	Negative	Negative	Negative
M	2018	Sabah	Sabah	41 - 65	Negative	Negative	Negative	Negative	Negative	Negative
M	2018	Sabah	Sabah	41 - 65	Negative	Negative	Negative	Negative	Negative	Negative
M	2019	Sabah	Sabah	41 - 65	Negative	Negative	Negative	Negative	Negative	Negative
M	2019	Sabah	Sabah	41 - 65	Negative	Negative	Negative	Negative	Negative	Negative
M	2019	Sabah	Sabah	41 - 65	Negative	Negative	Negative	Negative	Negative	Negative
M	2019	Sabah	Sabah	41 - 65	Negative	Negative	Negative	Negative	Negative	Negative
M	2019	Sabah	Sabah	41 - 65	Negative	Negative	Negative	Negative	Negative	Negative
M	2019	Sabah	Sabah	41 - 65	Negative	Negative	Negative	Negative	Negative	Negative
M	2020	Sabah	Sabah	41 - 65	Negative	Negative	Negative	Negative	Negative	Negative
M	2021	Sabah	Sabah	41 - 65	Negative	Negative	Negative	Negative	Negative	Negative
M	2021	Sabah	Sabah	41 - 65	Negative	Negative	Negative	Negative	Negative	Negative
M	2021	Sabah	Sabah	41 - 65	Negative	Negative	Negative	Negative	Negative	Negative
M	2017	Sabah	Sabah	>65	Negative	Negative	Negative	Negative	Negative	Negative
M	2017	Sabah	Sabah	>65	Negative	Negative	Negative	Negative	Negative	Negative
M	2018	Sabah	Sabah	>65	Negative	Negative	Negative	Negative	Negative	Negative
M	2018	Sabah	Sabah	>65	Negative	Negative	Negative	Negative	Negative	Negative
M	2018	Sabah	Sabah	>65	Negative	Negative	Negative	Negative	Negative	Negative
M	2019	Sabah	Sabah	15 - 40	Negative	Negative	Negative	Positive	Negative	Negative
M	2020	Sabah	Sabah	15 - 40	Negative	Negative	Negative	Positive	Negative	Negative
M	2021	Sabah	Sabah	15 - 40	Negative	Negative	Negative	Positive	Negative	Negative
M	2021	Sabah	Sabah	15 - 40	Negative	Negative	Negative	Positive	Negative	Negative
M	2021	Sabah	Sabah	15 - 40	Negative	Negative	Negative	Positive	Negative	Negative
M	2018	Sabah	Sabah	41 - 65	Negative	Negative	Negative	Positive	Negative	Negative
M	2021	Sabah	Sabah	>65	Negative	Negative	Negative	Positive	Negative	Negative
M	2017	Sabah	Sabah	15 - 40	Negative	Negative	Negative	Negative	Positive	Negative
M	2017	Sabah	Sabah	15 - 40	Negative	Negative	Negative	Negative	Positive	Negative
M	2017	Sabah	Sabah	15 - 40	Negative	Negative	Negative	Negative	Positive	Negative
M	2017	Sabah	Sabah	15 - 40	Negative	Negative	Negative	Negative	Positive	Negative
M	2018	Sabah	Sabah	15 - 40	Negative	Negative	Negative	Negative	Positive	Negative
M	2018	Sabah	Sabah	15 - 40	Negative	Negative	Negative	Negative	Positive	Negative
M	2019	Sabah	Sabah	15 - 40	Negative	Negative	Negative	Negative	Positive	Negative
M	2016	Sabah	Sabah	41 - 65	Negative	Negative	Negative	Negative	Positive	Negative
M	2017	Sabah	Sabah	41 - 65	Negative	Negative	Negative	Negative	Positive	Negative
M	2018	Sabah	Sabah	15 - 40	Negative	Negative	Negative	Negative	Negative	Positive
M	2018	Sabah	Sabah	15 - 40	Negative	Negative	Negative	Negative	Negative	Positive
M	2019	Sabah	Sabah	15 - 40	Negative	Negative	Negative	Negative	Negative	Positive
M	2021	Sabah	Sabah	15 - 40	Negative	Negative	Negative	Negative	Negative	Positive
M	2017	Sabah	Sabah	41 - 65	Negative	Negative	Negative	Negative	Negative	Positive
M	2018	Sabah	Sabah	41 - 65	Negative	Negative	Negative	Negative	Negative	Positive
M	2018	Sabah	Sabah	41 - 65	Negative	Negative	Negative	Negative	Negative	Positive
M	2019	Sabah	Sabah	41 - 65	Negative	Negative	Negative	Negative	Negative	Positive
M	2019	Sabah	Sabah	41 - 65	Negative	Negative	Negative	Negative	Negative	Positive
M	2017	Sabah	Sabah	>65	Negative	Negative	Negative	Negative	Negative	Positive
M	2017	Sabah	Sabah	15 - 40	Negative	Negative	Negative	Positive	Negative	Positive
M	2019	Sabah	Sabah	>65	Negative	Negative	Negative	Positive	Negative	Positive
M	2016	Sabah	Sabah	15 - 40	Negative	Negative	Negative	Negative	Positive	Positive
M	2017	Sabah	Sabah	15 - 40	Negative	Negative	Negative	Negative	Positive	Positive
M	2017	Sabah	Sabah	15 - 40	Negative	Negative	Negative	Negative	Positive	Positive
M	2018	Sabah	Sabah	15 - 40	Negative	Negative	Negative	Negative	Positive	Positive
M	2017	Sabah	Sabah	41 - 65	Negative	Negative	Negative	Negative	Positive	Positive
M	2018	Sabah	Sabah	41 - 65	Negative	Negative	Negative	Negative	Positive	Positive
M	2017	Sabah	Sabah	15 - 40	Negative	Negative	Negative	Positive	Positive	Positive
M	2017	Sabah	Sabah	15 - 40	Negative	Negative	Negative	Positive	Positive	Positive
M	2018	Sabah	Sabah	15 - 40	Negative	Negative	Negative	Positive	Positive	Positive
M	2018	Sabah	Sabah	15 - 40	Negative	Negative	Negative	Positive	Positive	Positive
M	2017	Sabah	Sabah	41 - 65	Negative	Negative	Negative	Positive	Positive	Positive
M	2017	Sabah	Sabah	41 - 65	Negative	Negative	Negative	Positive	Positive	Positive
M	2019	Sabah	Sabah	41 - 65	Negative	Negative	Negative	Positive	Positive	Positive
M	2021	Sabah	Sabah	>65	Negative	Negative	Negative	Positive	Positive	Positive
M	2017	East Coast	Pahang	41 - 65	Positive	Positive	Positive	Negative	Positive	Negative
M	2018	East Coast	Pahang	15 - 40	Positive	Positive	Positive	Positive	Positive	Positive
M	2017	East Coast	Terengganu	15 - 40	Positive	Positive	Negative	Positive	Negative	Negative
M	2018	East Coast	Kelantan	<15	Positive	Negative	Positive	Negative	Negative	Negative
M	2017	East Coast	Terengganu	<15	Positive	Negative	Positive	Negative	Negative	Negative
M	2016	East Coast	Terengganu	15 - 40	Positive	Negative	Positive	Positive	Negative	Negative
M	2017	East Coast	Terengganu	>65	Positive	Negative	Positive	Positive	Negative	Negative
M	2016	East Coast	Terengganu	15 - 40	Positive	Negative	Positive	Positive	Negative	Positive
M	2016	East Coast	Kelantan	<15	Positive	Negative	Negative	Negative	Negative	Negative
M	2016	East Coast	Kelantan	15 - 40	Positive	Negative	Negative	Negative	Negative	Negative
M	2017	East Coast	Kelantan	15 - 40	Positive	Negative	Negative	Negative	Negative	Negative
M	2018	East Coast	Kelantan	15 - 40	Positive	Negative	Negative	Negative	Negative	Negative
M	2017	East Coast	Kelantan	41 - 65	Positive	Negative	Negative	Negative	Negative	Negative
M	2019	East Coast	Pahang	41 - 65	Positive	Negative	Negative	Negative	Negative	Negative
M	2016	East Coast	Terengganu	15 - 40	Positive	Negative	Negative	Negative	Negative	Negative
M	2016	East Coast	Terengganu	15 - 40	Positive	Negative	Negative	Negative	Negative	Negative
M	2017	East Coast	Terengganu	15 - 40	Positive	Negative	Negative	Negative	Negative	Negative
M	2018	East Coast	Terengganu	15 - 40	Positive	Negative	Negative	Negative	Negative	Negative
M	2019	East Coast	Terengganu	15 - 40	Positive	Negative	Negative	Negative	Negative	Negative
M	2019	East Coast	Terengganu	15 - 40	Positive	Negative	Negative	Negative	Negative	Negative
M	2019	East Coast	Terengganu	15 - 40	Positive	Negative	Negative	Negative	Negative	Negative
M	2016	East Coast	Terengganu	41 - 65	Positive	Negative	Negative	Negative	Negative	Negative
M	2018	East Coast	Terengganu	41 - 65	Positive	Negative	Negative	Negative	Negative	Negative
M	2018	East Coast	Terengganu	41 - 65	Positive	Negative	Negative	Negative	Negative	Negative
M	2016	East Coast	Kelantan	15 - 40	Positive	Negative	Negative	Positive	Negative	Negative
M	2016	East Coast	Kelantan	15 - 40	Positive	Negative	Negative	Positive	Negative	Negative
M	2017	East Coast	Kelantan	15 - 40	Positive	Negative	Negative	Positive	Negative	Negative
M	2019	East Coast	Kelantan	15 - 40	Positive	Negative	Negative	Positive	Negative	Negative
M	2019	East Coast	Kelantan	15 - 40	Positive	Negative	Negative	Positive	Negative	Negative
M	2017	East Coast	Kelantan	41 - 65	Positive	Negative	Negative	Positive	Negative	Negative
M	2018	East Coast	Kelantan	41 - 65	Positive	Negative	Negative	Positive	Negative	Negative
M	2019	East Coast	Kelantan	41 - 65	Positive	Negative	Negative	Positive	Negative	Negative
M	2016	East Coast	Terengganu	15 - 40	Positive	Negative	Negative	Positive	Negative	Negative
M	2016	East Coast	Terengganu	15 - 40	Positive	Negative	Negative	Positive	Negative	Negative
M	2016	East Coast	Terengganu	15 - 40	Positive	Negative	Negative	Positive	Negative	Negative
M	2016	East Coast	Terengganu	15 - 40	Positive	Negative	Negative	Positive	Negative	Negative
M	2016	East Coast	Terengganu	15 - 40	Positive	Negative	Negative	Positive	Negative	Negative
M	2016	East Coast	Terengganu	15 - 40	Positive	Negative	Negative	Positive	Negative	Negative
M	2019	East Coast	Terengganu	15 - 40	Positive	Negative	Negative	Positive	Negative	Negative
M	2016	East Coast	Terengganu	41 - 65	Positive	Negative	Negative	Positive	Negative	Negative
M	2016	East Coast	Terengganu	41 - 65	Positive	Negative	Negative	Positive	Negative	Negative
M	2016	East Coast	Terengganu	41 - 65	Positive	Negative	Negative	Positive	Negative	Negative
M	2016	East Coast	Terengganu	41 - 65	Positive	Negative	Negative	Positive	Negative	Negative
M	2019	East Coast	Terengganu	41 - 65	Positive	Negative	Negative	Positive	Negative	Negative
M	2016	East Coast	Terengganu	>65	Positive	Negative	Negative	Positive	Negative	Negative
M	2016	East Coast	Terengganu	>65	Positive	Negative	Negative	Positive	Negative	Negative
M	2017	East Coast	Terengganu	15 - 40	Positive	Negative	Negative	Negative	Negative	Positive
M	2016	East Coast	Terengganu	41 - 65	Positive	Negative	Negative	Negative	Negative	Positive
M	2017	East Coast	Kelantan	15 - 40	Positive	Negative	Negative	Positive	Negative	Positive
M	2016	East Coast	Kelantan	41 - 65	Positive	Negative	Negative	Positive	Negative	Positive
M	2016	East Coast	Kelantan	41 - 65	Positive	Negative	Negative	Positive	Negative	Positive
M	2020	East Coast	Pahang	41 - 65	Negative	Positive	Negative	Negative	Negative	Negative
M	2018	East Coast	Kelantan	41 - 65	Negative	Positive	Negative	Negative	Positive	Negative
M	2021	East Coast	Pahang	15 - 40	Negative	Positive	Negative	Negative	Positive	Negative
M	2016	East Coast	Pahang	15 - 40	Negative	Positive	Negative	Negative	Positive	Negative
M	2017	East Coast	Pahang	41 - 65	Negative	Positive	Negative	Negative	Positive	Negative
M	2017	East Coast	Kelantan	15 - 40	Negative	Positive	Negative	Negative	Positive	Positive
M	2016	East Coast	Kelantan	<15	Negative	Negative	Positive	Negative	Negative	Negative
M	2017	East Coast	Kelantan	15 - 40	Negative	Negative	Positive	Negative	Negative	Negative
M	2017	East Coast	Kelantan	41 - 65	Negative	Negative	Positive	Negative	Negative	Negative
M	2018	East Coast	Kelantan	41 - 65	Negative	Negative	Positive	Negative	Negative	Negative
M	2016	East Coast	Terengganu	<15	Negative	Negative	Positive	Negative	Negative	Negative
M	2016	East Coast	Terengganu	15 - 40	Negative	Negative	Positive	Negative	Negative	Negative
M	2017	East Coast	Terengganu	15 - 40	Negative	Negative	Positive	Negative	Negative	Negative
M	2018	East Coast	Terengganu	>65	Negative	Negative	Positive	Negative	Negative	Negative
M	2018	East Coast	Kelantan	41 - 65	Negative	Negative	Positive	Negative	Negative	Positive
M	2016	East Coast	Terengganu	41 - 65	Negative	Negative	Positive	Negative	Negative	Positive
M	2016	East Coast	Terengganu	15 - 40	Negative	Negative	Positive	Positive	Negative	Positive
M	2017	East Coast	Kelantan	41 - 65	Negative	Negative	Positive	Negative	Positive	Positive
M	2016	East Coast	Kelantan	<15	Negative	Negative	Negative	Negative	Negative	Negative
M	2016	East Coast	Kelantan	<15	Negative	Negative	Negative	Negative	Negative	Negative
M	2016	East Coast	Kelantan	<15	Negative	Negative	Negative	Negative	Negative	Negative
M	2016	East Coast	Kelantan	<15	Negative	Negative	Negative	Negative	Negative	Negative
M	2017	East Coast	Kelantan	<15	Negative	Negative	Negative	Negative	Negative	Negative
M	2017	East Coast	Kelantan	<15	Negative	Negative	Negative	Negative	Negative	Negative
M	2018	East Coast	Kelantan	<15	Negative	Negative	Negative	Negative	Negative	Negative
M	2018	East Coast	Kelantan	<15	Negative	Negative	Negative	Negative	Negative	Negative
M	2018	East Coast	Kelantan	<15	Negative	Negative	Negative	Negative	Negative	Negative
M	2019	East Coast	Kelantan	<15	Negative	Negative	Negative	Negative	Negative	Negative
M	2021	East Coast	Kelantan	<15	Negative	Negative	Negative	Negative	Negative	Negative
M	2016	East Coast	Kelantan	15 - 40	Negative	Negative	Negative	Negative	Negative	Negative
M	2016	East Coast	Kelantan	15 - 40	Negative	Negative	Negative	Negative	Negative	Negative
M	2016	East Coast	Kelantan	15 - 40	Negative	Negative	Negative	Negative	Negative	Negative
M	2016	East Coast	Kelantan	15 - 40	Negative	Negative	Negative	Negative	Negative	Negative
M	2016	East Coast	Kelantan	15 - 40	Negative	Negative	Negative	Negative	Negative	Negative
M	2016	East Coast	Kelantan	15 - 40	Negative	Negative	Negative	Negative	Negative	Negative
M	2017	East Coast	Kelantan	15 - 40	Negative	Negative	Negative	Negative	Negative	Negative
M	2017	East Coast	Kelantan	15 - 40	Negative	Negative	Negative	Negative	Negative	Negative
M	2017	East Coast	Kelantan	15 - 40	Negative	Negative	Negative	Negative	Negative	Negative
M	2017	East Coast	Kelantan	15 - 40	Negative	Negative	Negative	Negative	Negative	Negative
M	2017	East Coast	Kelantan	15 - 40	Negative	Negative	Negative	Negative	Negative	Negative
M	2017	East Coast	Kelantan	15 - 40	Negative	Negative	Negative	Negative	Negative	Negative
M	2017	East Coast	Kelantan	15 - 40	Negative	Negative	Negative	Negative	Negative	Negative
M	2018	East Coast	Kelantan	15 - 40	Negative	Negative	Negative	Negative	Negative	Negative
M	2018	East Coast	Kelantan	15 - 40	Negative	Negative	Negative	Negative	Negative	Negative
M	2018	East Coast	Kelantan	15 - 40	Negative	Negative	Negative	Negative	Negative	Negative
M	2018	East Coast	Kelantan	15 - 40	Negative	Negative	Negative	Negative	Negative	Negative
M	2019	East Coast	Kelantan	15 - 40	Negative	Negative	Negative	Negative	Negative	Negative
M	2019	East Coast	Kelantan	15 - 40	Negative	Negative	Negative	Negative	Negative	Negative
M	2019	East Coast	Kelantan	15 - 40	Negative	Negative	Negative	Negative	Negative	Negative
M	2019	East Coast	Kelantan	15 - 40	Negative	Negative	Negative	Negative	Negative	Negative
M	2016	East Coast	Kelantan	41 - 65	Negative	Negative	Negative	Negative	Negative	Negative
M	2016	East Coast	Kelantan	41 - 65	Negative	Negative	Negative	Negative	Negative	Negative
M	2017	East Coast	Kelantan	41 - 65	Negative	Negative	Negative	Negative	Negative	Negative
M	2017	East Coast	Kelantan	41 - 65	Negative	Negative	Negative	Negative	Negative	Negative
M	2017	East Coast	Kelantan	41 - 65	Negative	Negative	Negative	Negative	Negative	Negative
M	2017	East Coast	Kelantan	41 - 65	Negative	Negative	Negative	Negative	Negative	Negative
M	2018	East Coast	Kelantan	41 - 65	Negative	Negative	Negative	Negative	Negative	Negative
M	2018	East Coast	Kelantan	41 - 65	Negative	Negative	Negative	Negative	Negative	Negative
M	2018	East Coast	Kelantan	41 - 65	Negative	Negative	Negative	Negative	Negative	Negative
M	2018	East Coast	Kelantan	41 - 65	Negative	Negative	Negative	Negative	Negative	Negative
M	2018	East Coast	Kelantan	41 - 65	Negative	Negative	Negative	Negative	Negative	Negative
M	2018	East Coast	Kelantan	41 - 65	Negative	Negative	Negative	Negative	Negative	Negative
M	2019	East Coast	Kelantan	41 - 65	Negative	Negative	Negative	Negative	Negative	Negative
M	2019	East Coast	Kelantan	41 - 65	Negative	Negative	Negative	Negative	Negative	Negative
M	2019	East Coast	Kelantan	41 - 65	Negative	Negative	Negative	Negative	Negative	Negative
M	2019	East Coast	Kelantan	41 - 65	Negative	Negative	Negative	Negative	Negative	Negative
M	2019	East Coast	Kelantan	41 - 65	Negative	Negative	Negative	Negative	Negative	Negative
M	2016	East Coast	Kelantan	>65	Negative	Negative	Negative	Negative	Negative	Negative
M	2017	East Coast	Kelantan	>65	Negative	Negative	Negative	Negative	Negative	Negative
M	2017	East Coast	Kelantan	>65	Negative	Negative	Negative	Negative	Negative	Negative
M	2018	East Coast	Kelantan	>65	Negative	Negative	Negative	Negative	Negative	Negative
M	2018	East Coast	Kelantan	>65	Negative	Negative	Negative	Negative	Negative	Negative
M	2018	East Coast	Kelantan	>65	Negative	Negative	Negative	Negative	Negative	Negative
M	2019	East Coast	Kelantan	>65	Negative	Negative	Negative	Negative	Negative	Negative
M	2017	East Coast	Kelantan	<15	Negative	Negative	Negative	Negative	Negative	Negative
M	2016	East Coast	Pahang	<15	Negative	Negative	Negative	Negative	Negative	Negative
M	2020	East Coast	Pahang	15 - 40	Negative	Negative	Negative	Negative	Negative	Negative
M	2020	East Coast	Pahang	15 - 40	Negative	Negative	Negative	Negative	Negative	Negative
M	2020	East Coast	Pahang	41 - 65	Negative	Negative	Negative	Negative	Negative	Negative
M	2020	East Coast	Pahang	41 - 65	Negative	Negative	Negative	Negative	Negative	Negative
M	2016	East Coast	Terengganu	<15	Negative	Negative	Negative	Negative	Negative	Negative
M	2016	East Coast	Terengganu	<15	Negative	Negative	Negative	Negative	Negative	Negative
M	2016	East Coast	Terengganu	<15	Negative	Negative	Negative	Negative	Negative	Negative
M	2016	East Coast	Terengganu	<15	Negative	Negative	Negative	Negative	Negative	Negative
M	2016	East Coast	Terengganu	<15	Negative	Negative	Negative	Negative	Negative	Negative
M	2016	East Coast	Terengganu	<15	Negative	Negative	Negative	Negative	Negative	Negative
M	2017	East Coast	Terengganu	<15	Negative	Negative	Negative	Negative	Negative	Negative
M	2017	East Coast	Terengganu	<15	Negative	Negative	Negative	Negative	Negative	Negative
M	2017	East Coast	Terengganu	<15	Negative	Negative	Negative	Negative	Negative	Negative
M	2017	East Coast	Terengganu	<15	Negative	Negative	Negative	Negative	Negative	Negative
M	2017	East Coast	Terengganu	<15	Negative	Negative	Negative	Negative	Negative	Negative
M	2017	East Coast	Terengganu	<15	Negative	Negative	Negative	Negative	Negative	Negative
M	2017	East Coast	Terengganu	<15	Negative	Negative	Negative	Negative	Negative	Negative
M	2018	East Coast	Terengganu	<15	Negative	Negative	Negative	Negative	Negative	Negative
M	2018	East Coast	Terengganu	<15	Negative	Negative	Negative	Negative	Negative	Negative
M	2018	East Coast	Terengganu	<15	Negative	Negative	Negative	Negative	Negative	Negative
M	2019	East Coast	Terengganu	<15	Negative	Negative	Negative	Negative	Negative	Negative
M	2016	East Coast	Terengganu	15 - 40	Negative	Negative	Negative	Negative	Negative	Negative
M	2016	East Coast	Terengganu	15 - 40	Negative	Negative	Negative	Negative	Negative	Negative
M	2016	East Coast	Terengganu	15 - 40	Negative	Negative	Negative	Negative	Negative	Negative
M	2016	East Coast	Terengganu	15 - 40	Negative	Negative	Negative	Negative	Negative	Negative
M	2016	East Coast	Terengganu	15 - 40	Negative	Negative	Negative	Negative	Negative	Negative
M	2016	East Coast	Terengganu	15 - 40	Negative	Negative	Negative	Negative	Negative	Negative
M	2016	East Coast	Terengganu	15 - 40	Negative	Negative	Negative	Negative	Negative	Negative
M	2016	East Coast	Terengganu	15 - 40	Negative	Negative	Negative	Negative	Negative	Negative
M	2016	East Coast	Terengganu	15 - 40	Negative	Negative	Negative	Negative	Negative	Negative
M	2016	East Coast	Terengganu	15 - 40	Negative	Negative	Negative	Negative	Negative	Negative
M	2016	East Coast	Terengganu	15 - 40	Negative	Negative	Negative	Negative	Negative	Negative
M	2016	East Coast	Terengganu	15 - 40	Negative	Negative	Negative	Negative	Negative	Negative
M	2017	East Coast	Terengganu	15 - 40	Negative	Negative	Negative	Negative	Negative	Negative
M	2017	East Coast	Terengganu	15 - 40	Negative	Negative	Negative	Negative	Negative	Negative
M	2017	East Coast	Terengganu	15 - 40	Negative	Negative	Negative	Negative	Negative	Negative
M	2017	East Coast	Terengganu	15 - 40	Negative	Negative	Negative	Negative	Negative	Negative
M	2017	East Coast	Terengganu	15 - 40	Negative	Negative	Negative	Negative	Negative	Negative
M	2017	East Coast	Terengganu	15 - 40	Negative	Negative	Negative	Negative	Negative	Negative
M	2017	East Coast	Terengganu	15 - 40	Negative	Negative	Negative	Negative	Negative	Negative
M	2017	East Coast	Terengganu	15 - 40	Negative	Negative	Negative	Negative	Negative	Negative
M	2018	East Coast	Terengganu	15 - 40	Negative	Negative	Negative	Negative	Negative	Negative
M	2018	East Coast	Terengganu	15 - 40	Negative	Negative	Negative	Negative	Negative	Negative
M	2018	East Coast	Terengganu	15 - 40	Negative	Negative	Negative	Negative	Negative	Negative
M	2018	East Coast	Terengganu	15 - 40	Negative	Negative	Negative	Negative	Negative	Negative
M	2019	East Coast	Terengganu	15 - 40	Negative	Negative	Negative	Negative	Negative	Negative
M	2019	East Coast	Terengganu	15 - 40	Negative	Negative	Negative	Negative	Negative	Negative
M	2019	East Coast	Terengganu	15 - 40	Negative	Negative	Negative	Negative	Negative	Negative
M	2019	East Coast	Terengganu	15 - 40	Negative	Negative	Negative	Negative	Negative	Negative
M	2019	East Coast	Terengganu	15 - 40	Negative	Negative	Negative	Negative	Negative	Negative
M	2019	East Coast	Terengganu	15 - 40	Negative	Negative	Negative	Negative	Negative	Negative
M	2019	East Coast	Terengganu	15 - 40	Negative	Negative	Negative	Negative	Negative	Negative
M	2019	East Coast	Terengganu	15 - 40	Negative	Negative	Negative	Negative	Negative	Negative
M	2019	East Coast	Terengganu	15 - 40	Negative	Negative	Negative	Negative	Negative	Negative
M	2019	East Coast	Terengganu	15 - 40	Negative	Negative	Negative	Negative	Negative	Negative
M	2019	East Coast	Terengganu	15 - 40	Negative	Negative	Negative	Negative	Negative	Negative
M	2019	East Coast	Terengganu	15 - 40	Negative	Negative	Negative	Negative	Negative	Negative
M	2019	East Coast	Terengganu	15 - 40	Negative	Negative	Negative	Negative	Negative	Negative
M	2019	East Coast	Terengganu	15 - 40	Negative	Negative	Negative	Negative	Negative	Negative
M	2019	East Coast	Terengganu	15 - 40	Negative	Negative	Negative	Negative	Negative	Negative
M	2019	East Coast	Terengganu	15 - 40	Negative	Negative	Negative	Negative	Negative	Negative
M	2019	East Coast	Terengganu	15 - 40	Negative	Negative	Negative	Negative	Negative	Negative
M	2019	East Coast	Terengganu	15 - 40	Negative	Negative	Negative	Negative	Negative	Negative
M	2019	East Coast	Terengganu	15 - 40	Negative	Negative	Negative	Negative	Negative	Negative
M	2019	East Coast	Terengganu	15 - 40	Negative	Negative	Negative	Negative	Negative	Negative
M	2019	East Coast	Terengganu	15 - 40	Negative	Negative	Negative	Negative	Negative	Negative
M	2019	East Coast	Terengganu	15 - 40	Negative	Negative	Negative	Negative	Negative	Negative
M	2019	East Coast	Terengganu	15 - 40	Negative	Negative	Negative	Negative	Negative	Negative
M	2019	East Coast	Terengganu	15 - 40	Negative	Negative	Negative	Negative	Negative	Negative
M	2019	East Coast	Terengganu	15 - 40	Negative	Negative	Negative	Negative	Negative	Negative
M	2019	East Coast	Terengganu	15 - 40	Negative	Negative	Negative	Negative	Negative	Negative
M	2019	East Coast	Terengganu	15 - 40	Negative	Negative	Negative	Negative	Negative	Negative
M	2019	East Coast	Terengganu	15 - 40	Negative	Negative	Negative	Negative	Negative	Negative
M	2019	East Coast	Terengganu	15 - 40	Negative	Negative	Negative	Negative	Negative	Negative
M	2019	East Coast	Terengganu	15 - 40	Negative	Negative	Negative	Negative	Negative	Negative
M	2019	East Coast	Terengganu	15 - 40	Negative	Negative	Negative	Negative	Negative	Negative
M	2019	East Coast	Terengganu	15 - 40	Negative	Negative	Negative	Negative	Negative	Negative
M	2019	East Coast	Terengganu	15 - 40	Negative	Negative	Negative	Negative	Negative	Negative
M	2019	East Coast	Terengganu	15 - 40	Negative	Negative	Negative	Negative	Negative	Negative
M	2019	East Coast	Terengganu	15 - 40	Negative	Negative	Negative	Negative	Negative	Negative
M	2019	East Coast	Terengganu	15 - 40	Negative	Negative	Negative	Negative	Negative	Negative
M	2019	East Coast	Terengganu	15 - 40	Negative	Negative	Negative	Negative	Negative	Negative
M	2019	East Coast	Terengganu	15 - 40	Negative	Negative	Negative	Negative	Negative	Negative
M	2019	East Coast	Terengganu	15 - 40	Negative	Negative	Negative	Negative	Negative	Negative
M	2019	East Coast	Terengganu	15 - 40	Negative	Negative	Negative	Negative	Negative	Negative
M	2019	East Coast	Terengganu	15 - 40	Negative	Negative	Negative	Negative	Negative	Negative
M	2019	East Coast	Terengganu	15 - 40	Negative	Negative	Negative	Negative	Negative	Negative
M	2019	East Coast	Terengganu	15 - 40	Negative	Negative	Negative	Negative	Negative	Negative
M	2019	East Coast	Terengganu	15 - 40	Negative	Negative	Negative	Negative	Negative	Negative
M	2019	East Coast	Terengganu	15 - 40	Negative	Negative	Negative	Negative	Negative	Negative
M	2019	East Coast	Terengganu	15 - 40	Negative	Negative	Negative	Negative	Negative	Negative
M	2019	East Coast	Terengganu	15 - 40	Negative	Negative	Negative	Negative	Negative	Negative
M	2019	East Coast	Terengganu	15 - 40	Negative	Negative	Negative	Negative	Negative	Negative
M	2019	East Coast	Terengganu	15 - 40	Negative	Negative	Negative	Negative	Negative	Negative
M	2019	East Coast	Terengganu	15 - 40	Negative	Negative	Negative	Negative	Negative	Negative
M	2019	East Coast	Terengganu	15 - 40	Negative	Negative	Negative	Negative	Negative	Negative
M	2019	East Coast	Terengganu	15 - 40	Negative	Negative	Negative	Negative	Negative	Negative
M	2019	East Coast	Terengganu	15 - 40	Negative	Negative	Negative	Negative	Negative	Negative
M	2019	East Coast	Terengganu	15 - 40	Negative	Negative	Negative	Negative	Negative	Negative
M	2019	East Coast	Terengganu	15 - 40	Negative	Negative	Negative	Negative	Negative	Negative
M	2016	East Coast	Terengganu	41 - 65	Negative	Negative	Negative	Negative	Negative	Negative
M	2016	East Coast	Terengganu	41 - 65	Negative	Negative	Negative	Negative	Negative	Negative
M	2016	East Coast	Terengganu	41 - 65	Negative	Negative	Negative	Negative	Negative	Negative
M	2016	East Coast	Terengganu	41 - 65	Negative	Negative	Negative	Negative	Negative	Negative
M	2016	East Coast	Terengganu	41 - 65	Negative	Negative	Negative	Negative	Negative	Negative
M	2016	East Coast	Terengganu	41 - 65	Negative	Negative	Negative	Negative	Negative	Negative
M	2016	East Coast	Terengganu	41 - 65	Negative	Negative	Negative	Negative	Negative	Negative
M	2016	East Coast	Terengganu	41 - 65	Negative	Negative	Negative	Negative	Negative	Negative
M	2016	East Coast	Terengganu	41 - 65	Negative	Negative	Negative	Negative	Negative	Negative
M	2017	East Coast	Terengganu	41 - 65	Negative	Negative	Negative	Negative	Negative	Negative
M	2017	East Coast	Terengganu	41 - 65	Negative	Negative	Negative	Negative	Negative	Negative
M	2017	East Coast	Terengganu	41 - 65	Negative	Negative	Negative	Negative	Negative	Negative
M	2017	East Coast	Terengganu	41 - 65	Negative	Negative	Negative	Negative	Negative	Negative
M	2017	East Coast	Terengganu	41 - 65	Negative	Negative	Negative	Negative	Negative	Negative
M	2017	East Coast	Terengganu	41 - 65	Negative	Negative	Negative	Negative	Negative	Negative
M	2017	East Coast	Terengganu	41 - 65	Negative	Negative	Negative	Negative	Negative	Negative
M	2017	East Coast	Terengganu	41 - 65	Negative	Negative	Negative	Negative	Negative	Negative
M	2017	East Coast	Terengganu	41 - 65	Negative	Negative	Negative	Negative	Negative	Negative
M	2018	East Coast	Terengganu	41 - 65	Negative	Negative	Negative	Negative	Negative	Negative
M	2018	East Coast	Terengganu	41 - 65	Negative	Negative	Negative	Negative	Negative	Negative
M	2018	East Coast	Terengganu	41 - 65	Negative	Negative	Negative	Negative	Negative	Negative
M	2019	East Coast	Terengganu	41 - 65	Negative	Negative	Negative	Negative	Negative	Negative
M	2019	East Coast	Terengganu	41 - 65	Negative	Negative	Negative	Negative	Negative	Negative
M	2019	East Coast	Terengganu	41 - 65	Negative	Negative	Negative	Negative	Negative	Negative
M	2019	East Coast	Terengganu	41 - 65	Negative	Negative	Negative	Negative	Negative	Negative
M	2017	East Coast	Kelantan	15 - 40	Negative	Negative	Negative	Positive	Negative	Negative
M	2018	East Coast	Kelantan	15 - 40	Negative	Negative	Negative	Positive	Negative	Negative
M	2016	East Coast	Kelantan	41 - 65	Negative	Negative	Negative	Positive	Negative	Negative
M	2016	East Coast	Kelantan	41 - 65	Negative	Negative	Negative	Positive	Negative	Negative
M	2016	East Coast	Kelantan	41 - 65	Negative	Negative	Negative	Positive	Negative	Negative
M	2017	East Coast	Kelantan	41 - 65	Negative	Negative	Negative	Positive	Negative	Negative
M	2017	East Coast	Kelantan	>65	Negative	Negative	Negative	Positive	Negative	Negative
M	2018	East Coast	Kelantan	>65	Negative	Negative	Negative	Positive	Negative	Negative
M	2018	East Coast	Kelantan	>65	Negative	Negative	Negative	Positive	Negative	Negative
M	2018	East Coast	Terengganu	<15	Negative	Negative	Negative	Positive	Negative	Negative
M	2019	East Coast	Terengganu	15 - 40	Negative	Negative	Negative	Positive	Negative	Negative
M	2019	East Coast	Terengganu	15 - 40	Negative	Negative	Negative	Positive	Negative	Negative
M	2019	East Coast	Terengganu	15 - 40	Negative	Negative	Negative	Positive	Negative	Negative
[truncated: 1,229 more rows]
